# Supplementary material for: Nitrogenase cofactor biosynthesis using proteins produced in mitochondria of Saccharomyces cerevisiae
Source: mBio. 2023 Dec 21;15(2):e03088-23. doi: 10.1128/mbio.03088-23 (PMC10865832; doi:10.1128/mbio.03088-23)
Supplement: Table S1 — Metabolism and growth conditions for the organisms from which the NifEN library candidates were selected, yeast-optimized DNA sequences, and the corresponding protein sequences. [file mbio.03088-23-s0002.xlsx]

## Sheet: NifEN library overview
	Organism	Phylum	Proved diazotroph	Relation to oxygen	Mechanism of nutrition	Growth temp. (ºC)	Soluble Nif proteins in plant/yeast	NifEN fusion	Reference 1	Reference 2	Reference 3
1	Anabaena variabilis	cyanobacteria	YES	anaerobic	photoautotroph (in the light), heteroautotroph(in the dark)	40	NifB	YES	Jensen, B.B., Cox, R.P. and Burris, R.H. (1986) Isolation of cyanobacterial heterocysts with high and sustained dinitrogen-fixation capacity supported by endogenous reductants. Archives of Microbiology 145, 241-247.	Helber, J.T., Johnson, T.R., Yarbrough, L.R. and Hirschberg, R. (1988) Regulation of nitrogenase gene expression in anaerobic cultures of Anabaena variabilis. Journal of bacteriology 170, 552-557.
2	Arcobacter nitrofigilis (strain ATCC 33309 / DSM 7299 / LMG 7604 / NCTC 12251 / CI) (Campylobacter nitrofigilis)	e-proteobacteria	YES	microaerophilic, anaerobic	chemoorganotroph	30			Pati A, et al. Complete genome sequence of Arcobacter nitrofigilis type strain (CI). Stand Genomic Sci. 2:300–308. (2010)
3	Azotobacter vinelandii DJ	g-proteobacteria	YES	aerobic	chemoorganoheterotroph	28			Setubal JC, et al. Genome sequence of Azotobacter vinelandii, an obligate aerobe specialized to support diverse anaerobic metabolic processes. J Bacteriol 191, 4534-4545 (2009).
4	Chlorobaculum tepidum (strain ATCC 49652 / DSM 12025 / NBRC 103806 / TLS)	Chlorobi	YES	anaerobic	mixotroph (photoautotrophy and photoheterotrophy)	48			Wahlund TM, Madigan MT. Nitrogen fixation by the thermophilic green sulfur bacterium Chlorobium tepidum. J Bacteriol 175, 474-478 (1993).
5	Fischerella thermalis	cyanobacteria	YES	aerobic (photosynthetic)	photoheterotrophic	45-55			Alcorta J, et al. Fischerella thermalis: a model organism to study thermophilic diazotrophy, photosynthesis and multicellularity in cyanobacteria. Extremophiles. 23(6):635-647 (2019).
6	Geobacter metallireducens (strain GS-15 / ATCC 53774 / DSM 7210)	d-proteobacteria	YES	anaerobic	chemoorganoheterotroph	30		YES	Lovley DR, et al. Geobacter metallireducens gen. nov. sp. nov., a microorganism capable of coupling the complete oxidation of organic compounds to the reduction of iron and other metals. Arch Microbiol 159, 336-344 (1993).	Bazylinski DA, et al. N2-dependent growth and nitrogenase activity in the metal-metabolizing bacteria, Geobacter and Magnetospirillum species. Environ Microbiol 2: 266– 273 (2000).
7	Hydrogenobacter thermophilus (strain DSM 6534 / IAM 12695 / TK-6)	aquificales	NO	facultative anaerobic	chemolithoautotroph	72	NifH		Kawasumi T, Igarashi Y, Kodama T, Minoda Y. Hydrogenobacter thermophilus gen. nov., sp. nov., an Extremely Thermophilic, Aerobic, Hydrogen-Oxidizing Bacterium. International Journal of Systematic Bacteriology 34, 5-10 (1984).	Nishihara A, Matsuura K, Tank M, McGlynn SE, Thiel V, Haruta S. Nitrogenase Activity in Thermophilic Chemolithoautotrophic Bacteria in the Phylum Aquificae Isolated under Nitrogen-Fixing Conditions from Nakabusa Hot Springs. Microbes Environ 33, 394-401 (2018).
8	Klebsiella oxytoca	g-proteobacteria	YES	facultative anaerobic	chemoorganoheterotroph	30			Dixon, RA et al. Genetics and regulation of nif and related genes in Klebsiella pneumoniaePhil. Trans. R. Soc. Lond. B317147–158 (1987).	Shin SH et al. Complete genome sequence of Klebsiella oxytoca KCTC 1686, used in production of 2,3-butanediol. J Bacteriol. 194(9):2371-2 (2012).
9	Methanococcus maripaludis (strain C7 / ATCC BAA-1331)	euryarchaeotes	YES	anaerobic	chemolitoautotroph	38			Jones, W.J., Paynter, M.J.B. & Gupta, R. Characterization of Methanococcus maripaludis sp. nov., a new methanogen isolated from salt marsh sediment. Arch. Microbiol. 135, 91–97 (1983).
10	Methanosarcina acetivorans (strain ATCC 35395 / DSM 2834 / JCM 12185 / C2A)	euryarchaeotes	YES	anaerobic	chemolitoautotroph	35-40	NifB		Rother, M. and Metcalf, W.W. (2004) Anaerobic growth of Methanosarcina acetivorans C2A on carbon monoxide: an unusual way of life for a methanogenic archaeon. Proc Natl Acad Sci U S A 101, 16929-16934.	Dhamad, A.E. and Lessner, D.J. (2020) A CRISPRi-dCas9 System for Archaea and Its Use To Examine Gene Function during Nitrogen Fixation by Methanosarcina acetivorans. Appl Environ Microbiol 86.
11	Methanosarcina barkeri CM1	euryarchaeotes	YES	anaerobic	chemolitoautotroph	40			Lambie SC, et al. The complete genome sequence of the rumen methanogen Methanosarcina barkeri CM1. Stand Genomic Sci. 19;10:57 (2015).
12	Methanothermobacter marburgensis (strain ATCC BAA-927 / DSM 2133 / JCM 14651 / NBRC 100331 / OCM 82 / Marburg)	euryarchaeotes	YES	anaerobic	chemolitoautotroph	65	NifH		Fardeau ML, Peillex JP, Belaïch JP. Energetics of the growth of Methanobacterium thermoautotrophicum and Methanococcus thermolithotrophicus on ammonium chloride and dinitrogen. Archives of Microbiology 148, 128-131 (1987).	Wasserfallen A, Nolling J, Pfister P, Reeve J, Conway de Macario E. Phylogenetic analysis of 18 thermophilic Methanobacterium isolates supports the proposals to create a new genus, Methanothermobacter gen. nov., and to reclassify several isolates in three species, Methanothermobacter thermautotrophicus comb. nov., Methanothermobacter wolfeii comb. nov., and Methanothermobacter marburgensis sp. no…
13	Methanothermobacter thermautotrophicus (strain ATCC 29096 / DSM 1053 / JCM 10044 / NBRC 100330 / Delta H) (Methanobacterium thermoautotrophicum)	euryarchaeotes	YES	anaerobic	chemolithoautotroph	65	NifB		Zeikus JG, Wolfe RS. Methanobacterium thermoautotrophicus sp. n., an anaerobic, autotrophic, extreme thermophile. J Bacteriol 109, 707-715 (1972).	Wasserfallen A, Nolling J, Pfister P, Reeve J, Conway de Macario E. Phylogenetic analysis of 18 thermophilic Methanobacterium isolates supports the proposals to create a new genus, Methanothermobacter gen. nov., and to reclassify several isolates in three species, Methanothermobacter thermautotrophicus comb. nov., Methanothermobacter wolfeii comb. nov., and Methanothermobacter marburgensis sp. no…
14	Nostoc sp. (strain PCC 7120 / SAG 25.82 / UTEX 2576)	cyanobacteria	YES (heterocyst)	aerobic	facultative photoorganoheterotrophs	30			Flores E, Wolk CP. Identification of facultatively heterotrophic, N2-fixing cyanobacteria able to receive plasmid vectors from Escherichia coli by conjugation. J Bacteriol 162, 1339-1341 (1985).
15	Paenibacillus sabinae T27	firmicutes	YES (anaerobic)	facultative anaerobic	chemoorganoheterotroph	30			Li X, et al. The genome of Paenibacillus sabinae T27 provides insight into evolution, organization and functional elucidation of nif and nif-like genes. BMC Genomics 15, 723 (2014).
16	Rhodobacter capsulatus (strain ATCC BAA-309 / NBRC 16581 / SB1003)	a-proteobacteria	YES	facultative anaerobic	photoautotrophic (anaerobic), photoheterotrophic (anaerobic), chemoheterotrophic (aerobic), and chemolithoautotrophic (aerobic)	26			Madigan MT, Gest H. Growth of the photosynthetic bacterium Rhodopseudomonas capsulata chemoautotrophically in darkness with H2 as the energy source. Journal of Bacteriology 137, 524 LP-530 (1979).	Zhu YS, Cook DN, Leach F, Armstrong GA, Alberti M, Hearst JE. Oxygen-regulated mRNAs for light-harvesting and reaction center complexes and for bacteriochlorophyll and carotenoid biosynthesis in Rhodobacter capsulatus during the shift from anaerobic to aerobic growth. J Bacteriol 168, 1180-1188 (1986).
17	Synechococcus sp. JA-2-3B'a(2-13)	cyanobacteria	YES (only during dark phase)	aerobic (photosynthetic) anaerobic (diazotrophic at night)	photoautotroph	50-55	NifB		Allewalt JP, Bateson MM, Revsbech NP, Slack K, Ward DM. Effect of temperature and light on growth of and photosynthesis by Synechococcus isolates typical of those predominating in the octopus spring microbial mat community of Yellowstone National Park. Appl Environ Microbiol 72, 544-550 (2006).

## Sheet: DNA
	Organism	Optimized DNA seq.: nifE (upper), nifN (lower)	Plasmid name
1	Anabaena variabilis	ATGAAGATCACGCAAGGTAAAATCAACGAATTGTTGTCCGAACCAGGTTGTGAACACAACCACCACAAGCACGGTCAAAAGAAGAACAAGTCTTGTCACCAACAAGCTCAACCTGGTGCCGCTCAAGGTGGTTGTGCTTTCGATGGTGCCTCCATCGCTTTGGTCCCAATCACTGACGCTGCTCATTTGGTTCACGGTCCAATTGCTTGTTCCGGTAATTCTTGGGGTGGGAGGGGTTCTTTGTCCTCTGGTTCCCACTTGTACAAGATGGGTTTCACAACTGATTTATCTGAAAACGATATTATCTTTGGTGGCGAAAAGAAGTTGTACAAAGCCATTTTGGAAGTTCAACAAAGATACCAACCAGCTGCTGTCTTTGTTTACTCGACCTGTGTCACC…	pN2KD36
2	Arcobacter nitrofigilis (strain ATCC 33309 / DSM 7299 / LMG 7604 / NCTC 12251 / CI) (Campylobacter nitrofigilis)	ATGGTCAACAAGAAATTGATTCAAGAATTGTTGTCTGAATCTGCTTGTTCCCACAACAAGGAAAAGAAGTCTTCTTGTGACAAGCCAAAGCCAGGTGCCACCTCTGGTGGTTGTGCTTTCGAAGGTGCTCAAATCGCCTTATTCCCATTTGCTGATGTTGTCCACTTGGTTCACTCTCCAGCTACTTGTATCGGTGCTTCTTGGGAAACCCGTCAAACTTTGACTAGTCATCATGGTGAAAACAACACTATCACCGGTTACACCACCGATGTTAATACCAACGATGTTATCTTCGGTGGTGACAAGAAGTTGGAAGACGCTATTAACTACATCGTTGCTAACAAGAACCCAAAGGGTATTTTCGTCTACGAAACTTGTGTGACTGCTATGATTGGCGAT…	pN2KD30
		ATGGAATCTATCTCCGCCAAGCCTTTGCAATTGAACCCAATCAAACTATCCCAACCAATGGGTGCTATGTTATGTTTCTTGGGCATCAAGAACTGTATGCCATTGATGCACGGTGCTCAAGGTTGTGCTTCTTTCACCAAGGTCTTTTTCACCAGACACTTCAACGACCCAATTGCTGTGCAAACCACTGCTGTTAACGATATTACCGCTGTCATTGATGGTGGTGACTACGCTATCTCCGAATCTATCAAGAACATTACCAAGAAGGTTCAACCAGACTTGGTTGGTTTGTTCACTACCGGTTTGACTGAAACTAAGGGTGATGACATCAAGGGTGCTTGTTTATTAGTTCAAGACCAACAAAAAATGGTTTACGTTAACACTCCAGATTTTGAAGGT…	pN2KD115
3	Azotobacter vinelandii DJ	ATGAAAGCTAAGGACATCGCTGAGTTATTGGACGAACCAGCTTGTTCTCACAACAAGAAGGAAAAGTCCGGTTGTGCTAAACCAAAGCCTGGTGCCACCGATGGTGGTTGCTCCTTCGATGGTGCTCAAATCGCCTTACTACCAGTTGCTGACGTCGCTCACATTGTCCACGGTCCAATCGCCTGTGCCGGTTCCTCGTGGGACAACAGAGGTACCAGATCCTCTGGTCCCGATTTGTACAGAATTGGTATGACAACTGACTTGACCGAAAATGATGTTATCATGGGTAGAGCTGAAAAGAGATTGTTCCACGCTATCAGACAAGCTGTTGAATCTTACTCTCCACCAGCCGTTTTCGTCTACAACACTTGTGTCCCAGCTTTAATCGGTGACGACGTT…	pN2KD18
		ATGGCTGAAATTATCAACAGAAACAAGGCTCTGGCCGTCTCTCCATTGAAAGCTTCTCAAACCATGGGTGCTGCGTTAGCTATCTTGGGTTTGGCCAGATCCATGCCATTGTTCCACGGTAGCCAGGGTTGTACTGCTTTCGCTAAGGTTTTCTTCGTTAGACATTTCAGAGAACCAGTTCCATTGCAAACTACTGCTATGGACCAAGTTTCTTCTGTCATGGGTGCTGATGAAAATGTTGTTGAAGCTTTGAAGACTATCTGTGAACGTCAAAACCCATCCGTTATTGGTTTGTTGACCACCGGTTTATCTGAAACTCAAGGGTGTGATTTGCACACTGCTTTGCACGAATTCAGAACCCAATACGAGGAATACAAGGACGTTCCAATCGTCCCAGTC…	pN2KD105
4	Chlorobaculum tepidum (strain ATCC 49652 / DSM 12025 / NBRC 103806 / TLS)	ATGGACACTCAAAAGATCTCGCTACTCGAAGGTAGAGAAAAGCAAGTTTACGAAAAGACCGCTGGTGGTGTTGAAGTCGACATTGCTTGCGACAAGACTTCTTTGTCCGGTTCTGTCTCCCAAAGAGCTTGTGTTTTCTGTGGTAGCAGAGTTGTTTTGTACCCTGTTGCTGATGCTATCCACATTGTCCATGGTCCAATTGGTTGCGCTGCTTACACCTGGGACATAAGAGGTGCCGTCTCCAGTGGTCCAGAATTGCACAGATTGTCTTTCTCTACTGATTTGCAAGAAATGGATGTGATTTACGGTGGTGAAAAGAAGTTGTATAAGTCTTTGATTGAATTAATTGACCAATACCAACCAAACGCTGCTTTCATCTACTCTACCTGTATCATTGGT…	pN2KD32
		ATGACCACCAATGCTTCTGCTATGACTGCCAAGACCGCAACCCAAAATGCTTGTAAGTTGTGTACTCCTTTGGGTGCCTGTTTGGCTTTCAGAGGTATCGAATCTTGTGTTCCATTCTTGCACGGTTCCCAAGGTTGCGCCACTTACATTAGACGTTATTTGATCAGCCATTACAAAGAACCAATCGATATCGCTTCCTCTAACTTCAACGAAGAAACCGCCGTTTTCGGTGGTTCTCACAACTTGCAATTGGGTTTGAAGAACGTTACTCAACAATACAAGCCACAAGTTATCGGTATTGCTACAACCTGTTTGTCTGAAACTATCGGTGACGATGTCCCAATGATTTTGAAGGACTACAAGGCTATCATGAACGACCCGAACTTGCCAACTATGATT…	pN2KD117
5	Fischerella thermalis	ATGATTATTACCCAAGGTAAGATCAACGAATTGTTGTCTGAACCAGGTTGTGAACACAACCATCACAAGAACGGTGAGAAGAAGAATAAGTCATGTACTCAACAAGCTCAACCAGGTGCTGCACAAGGTGGCTGCGCTTTCGATGGTGCTATGATTGCTTTGGTCCCAATCACTGATGCCGCGCATTTGGTTCACGGTCCAATTGCTTGTGCCGGTAACTCCTGGGGTTCTAGAGGTTCTTTGTCTTCCGGTCCACAATTATATAAATTCGGTTTCACCACTGACTTATCCGAAAACGATGTCATCTTTGGTGGCGAAAAGAAATTGTACAAGGCTATCTTGGACATTCACAAGCGTTACTCTCCTCAAGCTGTTTTCGTCTACTCCACTTGTGTTACC…	pN2KD20
		ATGGCTAAGGTTGTCACCCCAAACAAGCCAGTCATTGTTAACCCATTGAAGCAATCTCAAACTTTGGGCGCTGCTCTAGCTTTCTTGGGTTTAAAAGGTATGATGCCATTGTTGCACGGTTCTCAAGGTTGTACTGCCTTTGCAAAGGTTATCTTGGTCAGACATTTCAGAGAAGCTATTCCATTGTCTACTACTGCTATGACTGAAGTCTCCACCATTTTGGGTGGCGAGGAAAACGTTGAACAAGCTATTTTGACCTTGGTCCAAAAGTCCCAACCAGAAATCATCGGTTTGTGTACCACCGGTTTGACTGAAACTAGAGGTGACGACATGGACGGTATCTTGAAGGATTTCAGAAAGCGTCACCCAGAACTCGACGAATTGCCAATCGTGTTGGTT…	pN2KD107
6	Geobacter metallireducens (strain GS-15 / ATCC 53774 / DSM 7210)	ATGGCTAAGCCAGACTACTACGATGTTTCCGAATGTGAAACTCACGAAAAGGGTGCCCCAAAGTTCTGTAAGAAGTCTGAACCAGGTGAAGGTGCTGAAAGATCCTGTGCTTACGATGGTGCTAGAGTTGTTCTAATGCCAATCACTGATGTTATTCACTTGGTTCACGGTCCAATTGCCTGTGCCGGTAACTCTTGGGATAACAGAGGTGCCAGATCTTCTGACTCTCAACTGTACAGAAGAGGTTTCACCACTGAAATGTTGGAAAACGATGTCGTCTTCGGTGGTGAAAAGAAGTTGTACCGAGCTATTTTGGAATTGGCCGAAAGATACGAAGGTCAAGCTAAGGCCATGTTCGTCTACGCTACTTGTGTCACCGCTATGACTGGTGACGATGTC…	pN2KD35
7	Hydrogenobacter thermophilus (strain DSM 6534 / IAM 12695 / TK-6)	ATGAGAAATTTGGAAGACTTCTTTTTGGAACCAGGTTGTTCTCACAACGGTGAAAAGACTGAAAAGGAAAGAAAGAAGGGTTGCTCAAAACCACAACCAGGTTCTGCCTCTGGCGGTTGTGCTTTCGATGGTGCTCAAATCACTTTGCTACCAATTGCTGATGCTGTCCATATTGTCCACGGTCCAATCGCCTGTGCCGGTAACTCCTGGGACAACAGAGGTACCCGTTCTTCTTCCTCTGACTACTACAGAATGGGTTTCACCACCGATTTGAACGAAATTAACGTTATCTATGGTGGTGAAGAGAAATTACTGGATGCTATTAAGGAAGCCGCTGACAAGTATAAGCCACCAGCTGTTTTCGTTTACCAAACTTGTGTTCCAGCTATGATTGGTGAC…	pN2KD25
		ATGGCTGTCTTGAGAAAGTCTAACAAGGCTTGTTCTGTCTACCCATTGAAATTGTCCCAACCATTGGGTGCTGTCTATTTCTTCTTAGGTATCAAGGGTTCTATTCCTTTGATGCACGGTTCTCAAGGTTGTGCTGCTTTTGCTAAGACTTTCTTGACCCGTAATTTTTCAGAAAACATTCCAATGCAAACCACTGCTTTGTCTGAAATTGCCACCGTCATGGGTGGTGATGACAATTTGCACATTGCCCTCAAGAACATCATTGAAAGATACAACCCAGAATTAATCGGTATCGTTTCTACTGGAGTTTCCGAAACCAAGGGTGACGATGTTGAAGGTTCCATCAAGAGATTCAAGGAATTGTACCCAGACTACGTTTACAAGAAATTGATCTACGTT…	pN2KD111
8	Klebsiella oxytoca	ATGAAGGGTAACGAAATTTTGGCTTTGTTGGATGAACCAGCTTGTGAACACAACCACAAGCAAAAGTCCGGTTGTTCCGCTCCAAAGCCAGGTGCTACTGCTGGTGGTTGTGCTTTCGATGGTGCCCAAATCACTTTATTGCCAATTGCTGACGTCGCTCATTTGGTTCACGGTCCAATCGGTTGTGCCGGATCATCCTGGGACAACAGAGGTTCTGCTTCTTCTGGTCCAACTTTGAACAGACTAGGTTTCACCACTGACCTGAATGAACAAGATGTCATCATGGGTCGTGGTGAAAGAAGATTGTTCCACGCTGTCAGACATATTGTCACCAGATACCACCCAGCTGCTGTCTTCATCTACAACACTTGTGTCCCTGCTATGGAAGGTGATGACTTG…	pN2KD21
		ATGGCCGACATTTTCAGAACTGACAAGCCATTGGCTGTCTCTCCAATCAAGACCGGTCAACCTTTAGGTGCCATCTTGGCAAGTTTGGGTATCGAACACTCTATTCCACTAGTCCACGGTGCCCAAGGTTGTTCTGCTTTTGCTAAGGTTTTCTTCATCCAACACTTCCACGATCCAGTTCCTTTGCAATCTACTGCTATGGACCCAACCAGTACCATCATGGGTGCTGACGGTAACATCTTCACCGCTTTGGACACTCTATGCCAAAGAAACAACCCACAAGCTATTGTCTTGTTGTCCACCGGGTTGTCTGAAGCTCAAGGTTCTGACATCTCCAGAGTTGTCCGTCAATTTCGTGAAGAATACCCAAGACACAAGGGTGTCGCCATTTTGACTGTT…	pN2KD108
9	Methanococcus maripaludis (strain C7 / ATCC BAA-1331)	ATGGTTTTGAACTTGGACACTGAAAACAGAAAGACTCAAAATGGTAACAACTGTGATGATTTCGATATCGAAGTTAAGATTCCTAAGTCAATCTTCGAAAAGTTGAAGTCCATTGAAGCTTTGAAGGCTAGAGAGTCTCAAATGTGTATCTCTGGTAAGGATGACTCCATCCCAACTTGTGACAAGAACTCTACACCAGGCATCATCACTCAAAGATCTTGTGTTTACGGTGGTGCTCGTGTCGTCTTGATGCCAATTACTGACGCTGTCCATTTGGTTCACGGTCCAGTTGGTTGTGCTGCTTGTACCTGGGATATCAGAGGTTCTAAGTCTACTGGTGATAAATTATACAAGAACGGTTTCACCACTGATTTGCAAGAAAGTGACATTGTTTTCGGT…	pN2KD29
		ATGACTGAAAAGAAATTTGCCGTTATTAACCCATGTAAGATTTGTCAACCAATGGGTGCCATCTTTGCTTTGATGGGTGTGAAGAACTCCATGCCATTGATCCACGGTTCTCATGGTTGTTCTACTTACATGAGATTCCAACTAGGTCGTCACTTCAAGGAAGCTGTTAACGTTGCTTCTACCTCGATGTCTGAAGCCAACGCTGTCTTGGGTGGTGAAGAGAACTTGAAGCATGCTATCAGAAACGTCTCCAGAATTTACGGTCCAGAAATTATTGGTGTTACCACCTCTTGTTTGAGTGAAACTATTGGCGATGATGTCGAAGGTATCATCCGTTTGTTCAAGAAGCAAAACGACGATTTGCCAGAAATTGTTCCAATCTCCACCCCATCTTACAAG…	pN2KD114
10	Methanosarcina acetivorans (strain ATCC 35395 / DSM 2834 / JCM 12185 / C2A)	ATGAAGGAATTGACTGGTATCGTTGACACTTTGGAAGAAAGACAACCATACATCACCAGAAAGCAAGAAAAGGGTGACGTTATCCCATTGGCCTGCGACAACAACTCTTTGGCTGGTGCCATTTCCCAAAGAGCTTGTGTCTACTCCGGTGCTCGTGTCGTCTTGAACCCAGTTACTGATGCTGTCCATTTGGTTCACGGTCCAATCGGTTGTGCTGGTTACACCTGGGACATCAGAGGTGCTAAGTCCTCAGGTGTCGAAACCAATCGTAGTTCCTTCTCTACTGACATGAAAGAAATTGATGTTGTTTTCGGTGGTGAAAAGAAGTTATCTAACGCTATCGATGAATTGGTCGGCATCTACCACCCACCAGTTATCTTCGTTTACTCTACTTGTATC…	pN2KD22
		ATGACCAAGAGAAACTACGCTACTGTTAACCCATGTGTTATGTGTCAACCAATGGGTTCTGCTTTGGCTTTCAAGGGTGTCGAAAACACCATGGTCTTGTACCACGGATCTCAAGGTTGTTCTACCTACATGAGATTGCACTTGGCTCATCACTTCAGAGAACCTGTTGACATTGCTTCTAGTTCCTTGTCTGAAAAGGGTGCTGTTTACGGTGGTCGTGAAAACTTGAAGAAAGGTTTGAGAAACGTCATCAACAGATACAAGCCAAAGGTTATTGGTGTCGCTACCACTTGTTTGGCTGAAACCATTGGTGATGACGTCCCAGCCATTATTAGAGAGTTCAAGGAAGAAGAGGGTATTGGTGACGATTTGGAAAAAGATATCATAATCATTCCAGTT…	pN2KD109
11	Methanosarcina barkeri CM1	ATGAAAGAAAAGATTGGTATTGTCGACACTTTGGAAGAAAGAAAGCCATACATCACTCGTAAGCAAGAAAAGGGTCAAGAGATTCCTTTGGCTTGTGACAACAACTCTCTTGCTGGTGCTATCTCCCAAAGAGCCTGTGTCTATTCTGGTGCCAGAGTTGTTTTGAACCCAGTTACTGATGCTGTCCATTTGGTCCACGGCCCAATTGGTTGTGCTGGTTACACCTGGGACATTAGAGGTGCTAAATCTTCTGGAATTGAAACCAACAGAACTTCTTTCTCTACCGATATGAAGGAGATTGATGTTGTTTTCGGTGGTGAAAAGAAGTTGTCCAACGCTATTGACGAATTAGTTGAACTCTACCATCCACCAGTCATCTTTGTTTACTCCACTTGTATC…	pN2KD33
		ATGACTAAGAGAAACTACGCTACTGTTAACCCATGTGTTATGTGTCAACCAATGGGTTCTGCCTTGGCTTTCAAGGGTATTGAAAACACCATGGTATTATACCACGGTTCCCAAGGTTGCTCTACTTACATGAGATTGCTATTAGCTCACCATTTCAGAGAACCAGTTGACATCGCTTCCTCCAGTTTGTCCGAAAAAGGTGCTGTTTACGGTGGTAGAGAAAACTTGAAAAAGGGTTTGAGAAACGTTATCAACAGATACAACCCTAAGGTCATTGGTGTTGCTACCACTTGTTTGGCCGAAACTATTGGTGACGATGTCCCAGCTATCATCCGTGAATTCAAGGAAGAACAAGAAATTGGCGATGACCCAGAAAAAGATATCATTATTATTCCTGTT…	pN2KD118
12	Methanothermobacter marburgensis (strain ATCC BAA-927 / DSM 2133 / JCM 14651 / NBRC 100331 / OCM 82 / Marburg)	ATGAACCATTCTACTGGTAACTGTTCTAGTAAGGAAAATTTCTCTGCTGACACTACCGCTGACTTGAAGGTCGAAGAAGTTCCAGAAGCTGTCATCAACACCTTGTCTCCAAGAAGAGAACACTTCACCAGATCCTGCTCCGGTGGGGGCCCAAGATGTAACAGAGAATCTTTGCCAGGTATGGTTACCCAAAGATCTTGTGTCTATGGTGGTGCCAGAGTTGTTTTGATGCCAATCACTGATGCCGCCCATTTGGTTCACGGTCCTGTCGGTTGTGCTGCTTGTACCTGGGATATCAGAGGGTCTAGATCGTCTAAATCCGAATTGTACAGAATGGGTTTCTCCACCGGTTTGGAAGAAAAGGATGTTGTTTTCGGTGGTGAAGACAAGTTATTGGAA…	pN2KD19
		ATGAAGCATAGATCGACCATTATCAACCCAGGTATAATCTGCCAACCATTGGGTGCTGTTATGGCCTTCTTAGGTATCCGTGGTTCTATGCCATTGATTCACGGTTCCCAAGGTTGTTCAACTTACATGAGATTCCAATTGACTAGACACTTCAGAGAACCAGTTAACATCGCTTCTTCCTCCCTATCCGAAGCCACTGTTGTTTACGGTGGTGAAGAAAATTTGTTGAGAGCTTTGAAGACCGTCGAAGAACAATACTCTCCAGAAGTCATCGGTGTTATCTCCGGCTGTTTGTCTGAAACTATCGGTGATGACATTGACAGAATTGTCGACAAGCACAGAGAATCTGGTGGTAGTGAAATCATCACCGTTTCTTCCCCAGGTTTCAGAGGTTCTCAC…	pN2KD106
13	Methanothermobacter thermautotrophicus (strain ATCC 29096 / DSM 1053 / JCM 10044 / NBRC 100330 / Delta H) (Methanobacterium thermoautotrophicum)	ATGAACCATTCTACAGGTAACTCCTCTAACAACAAGGAATTCCCAGGTTCTAATTTAGAATTCCAAGTTGGTCATGTCGACAGAGTCATTGACACTATCCCATCCAGAAGAGGTCACTTCAAGCGTTCCGGCGGTGGTGGTCCATGTTGTAACAAGGCCTCCGTTCCAGGTATGGTTACCCAAAGATCTTGTGTCTACGGTGGTGCCAGAGTTGTCTTGATGCCAATCACTGATGCTGCCCACATTGTCCATGGTCCAGTCGGTTGCGCCGCTTGTACCTGGGACATCCGTGGTTCCAGATCATCCAAGTCTGACTTGTACAAGACCGGTTTCTCTACCAACTTGGAAGAAAAGGATGTCGTTTTCGGTGGAGAAGATCGGTTGTTGAAGTGTATCTTG…	pN2KD231
		ATGAACAGAAACATTACCATCAACCCAGGTCGTATCTGTCAACCATTGGGTGCTGTTATGGCTTTCTTGGGTGTTAGAGGTGCCATGCCATTAATTCACGGTTCTCAAGGCTGCTCTACTTACATGAGATTCCAAATCACTAGACACTTCAGAGAACCTGTTAACATTGCTTCATCTTCTTTGAACGAAGCCACCGTTGTCTACGGTGGTGAAAAGAACTTGTTAAAGGCTATCAGAACTGTAGAAGAAAACTACAAGCCAGAAGTCATTGGTGTCATTAGTGGTTGTTTATCTGAAACCATCGGTGATGACATTAACAGAATTGTCAGAATTTACCGTGACGCTGGTTCCGAATCAAGAATCATCCCAGTTTCCACCCCAGGTTTCAAAGGTTCTCAC…	pN2KD116
14	Nostoc sp. (strain PCC 7120 / SAG 25.82 / UTEX 2576)	ATGAAGAACACTCAAGGTAAGATCAATGAATTGTTGAACGAATCCGGTTGTGAACACAACCAACACAAGCACGGTGAAAAGAAGAACAAGTCTTGTTCTCAACAAGCCCAACCAGGTGCCGCTCAAGGTGGTTGTGCTTTCGATGGTGCTATGATTTCCTTGGTCCCAATCGTTGACGCTGCTCATTTGGTTCATGGTCCAATTGCATGCGCTGGCAACTCTTGGGGTTCAAGAGGTTCTCTATCTTCTGGTCCACAATTGTATAAGATGGGTTTCACCACTGACATGTCTGAAAACGATGTTATCTTCGGTGGTGAAAAGAAGTTGTACAAGGCTATTTTGGAAATTCACAAGAGATACAACCCATCCGCTGTTTTTGTCTACGCTACCTGTGTGACT…	pN2KD27
		ATGGCTATCGTTACCTTGCCAAACAAGTCCGTTGCTGTTAACCCATTGAAGCAATCCCAAGCTTTGGGTGCTTCCCTAGCTTTCTTGGGTTTGAAAGGTATGATTCCATTATTCCACGGTTCACAAGGTTGTACTGCTTTTGCTAAGGTCGTTTTGGTCAGACATTTCAGAGAAGCTATTCCTTTAGCTACCACTGCTATGACTGAAGTGACCACCATCCTCGGTGGTGAAGACAACATCGAACAAGCCATCTTGACTTTGGTTGAGAAATCCTCTCCAGAAATTATTGGTTTATGCTCCACAGGTTTGACCGAAACCAGAGGTGATGACATTGAAAGATTCTTAAAGGATATCAGAGACAGACACCCAGAAATCTCTCACTTGCCGATTGTCTTCGCT…	pN2KD112
15	Paenibacillus sabinae T27	ATGGAACCAATCAGAAAGGAAGAACTGGACGACCAAGCTTGTGGTTCTATGGCTCCAAAGAGCAAGCCATGTCCAAGACCAAAGCCTGGTGAAGCTGCTGGTGGTTGTTCTTTTGATGGTGCTCAAATCACCTTATTGCCAATCATGGACGCTGCCCATTTGGTTCACGGTCCAGTTGCCTGTGCTGGTAACTCCTGGGAATCCAGAGGTTCCTTGTCTTCTGGACCATCCTTGTCTCAATATGGTTTTGCTACCGATTTGGGTAACAACGACATTATTTTCGGTGGTGAAAAGAAACTAAGAGACTCTATTGACTACATTGCCGGTAGATTCACACCTCCAGCTATCTTCGTCTACTCTACTTGTGTCACTGCTTTGATTGGTGAAGACATGGATGCT…	pN2KD28
		ATGACTGTTAAGAGAAGATCCAAGCCAGTTAGCGTCAACCCATTGAAGATCGGTCAATCTCTAGGTGGTGTCTTAGCTATGCAAGGTTGTTACAGAGCTATGCCAATCGTTCATGGTTCTCAAGGATGCTCTGCTTTCCCAAAGGCTTTGTTGACCCGTCATTTCAGAGAACCAATTGCTGTCCAAACTTCAGCCCTGCAAGAAATGGACGTCATCTTCGATGCTAACAGAAACTTGGAAGAAGCTTTAAATGCTGTTTTGTCTAAGCACAGACCAGACATTATTGGTATCATTGGTACTGAATTGACTGACGTTGCTGGTGTTGACTACCAATCCATGTTGAAATCTTACAAGCGTGAAAGAAACATGAGAGGTGGCTTGGCTTTTTCCGTTACCTTG…	pN2KD113
16	Rhodobacter capsulatus (strain ATCC BAA-309 / NBRC 16581 / SB1003)	ATGTCTGAAGCTCTAAAATCCAAGATCGCTGATGTTTTGAACGAACCAGGTTGCGCTACCAATTCCACCAAGACTGACGTTCTTAGAAAAAAAGGTTGCACAAAGCAATTGACTCCAGGTGCTGCCGCCGGTGGTTGTGCTTTCGATGGTGCCATGATTGCTTTGCAACCAATTGTCGATGTCGCTCATTTGGTCCATGCTCCAGCCGCTTGTTGGTCTAACGGTTGGGACAACAGATCCTCCGCTTCTTCAGGTTCCGAATTGTACAGAAAGGGTTTCACCACCGATTTAAGTGAATTGGACATTGTTATGGGTCACGGTGAAAAGAAGTTGTATCGTGCTTTGCGTGAAGTGATCGAAGCTGAATCTCCAGCTGCTGTTTTCGTCTACGCCACCTGT…	pN2KD34
		ATGGCCGTCTTGACCCATCCAAGAAGAGCTTTATCCACCAATCCTTTGAAGACCTCTGCTCCATTGGGTGCTGCTATGGCTTACTTGGGAATCGAAGGTGCCGTTCCTTTATTCCACGGTGCTCAAGGTTGTACTGCTTTCGGTGTTGTCCACTTGGTTAGACATTTCAAGGAAGCGGTTCCATTGCAAACCACCGCCATGAACGAAGTTTCTACTATCTTGGGGGGTGGTGAACAAATCGAAGAAGCTATTGACAACATCAGAAAGAGAGCCAACCCAAAGTTCATTGGTATTGCCTCTACCGCTTTGACTGAAACTCGTGGTGAAGACATTGCTGGTGAATTAAGAGCCATGCAAGCTAGAAGAAAAGACTGGGCCGGTACTGCTGTCGTTCACGCC…	pN2KD119
17	Synechococcus sp. JA-2-3B'a(2-13)	ATGCCATTGATTTCTAGAACCAAGGTCGCTGAACTATTGAACGAAACTGCCTGTGAACACAACCACAAGAAGGATGGTAAGGGTAAGAACAAAGTTTGTGCCGAACAAGCTAAGCCAGGTGGTGCTCAAGGCGGTTGTGCTTTCGACGGTGCCTCTATTGCTTTGGTTCCAATCGCTGATGCTGCTCATTTGGTCCACGGTCCAATCGCTTGTTCTGGTAACTCTTGGGGTACTAGAGGTTCTTTGTCCTCCGGTCCACAATTGTACAGAGTGGGTTTCACTACTGACTTGTCTGAAAACGAAATCATTTTCGGTGGTGAAGAAAAGTTGTTCCAAGCTATCTTGGATTTGCAAGCTAAGTACCAACCAGCTGCTATCTTTGTTTACTTGACCTGTGTT…	pN2KD23
		ATGGCTCAATTGATTCAAGAAAGAAAGCCATTGTCCGTTAACCCATTGAAGTTGTCTGCTCCATTGGGCGCCGCTTTGGCTTTCTTGGGTATAAAAGGTTGTTTGCCTTTGTTCCACGGTAGCCAAGGTTGTACCGCTTTCGCTAAGGCTTTGCTTGTTCGTCACTTCAGAGAAGCCATCCCAATGTCCACTACTGCTATGTCTGAAGTTGACACTATTTTGGGTGGTGAAGAGAACGTTGAAGCTGCCATCTTGACTTTAGTTGAAAAGGCTCAACCAGAACTAATTGGTCTCTTAACCACTGGACTAACAGAAACCAGAGGAGATGACATGCCAAGAATCTTGAGAGAATTGAGAAGACGGCAACCTCAATTACAAGATTTGCCAATTGTCTTGGCT…	pN2KD110

## Sheet: Protein
	Organism	Uniprot ID: NifE (upper), NifN (lower)	Protein seq.: NifE (upper), NifN (lower)	Length (aa): NifE (upper), NifN (lower)	Identity to Azotobacter protein: NifE (upper), NifN (lower)	Note 1	Note 2
1	Anabaena variabilis	Q44488	MKITQGKINELLSEPGCEHNHHKHGQKKNKSCHQQAQPGAAQGGCAFDGASIALVPITDAAHLVHGPIACSGNSWGGRGSLSSGSHLYKMGFTTDLSENDIIFGGEKKLYKAILEVQQRYQPAAVFVYSTCVTALIGDDLDPVCEAAAKKTGIPVIPVNSPGFIGSKNLGNRVGGEALLEYVIGSAEPEYTTPLDINLIGEYNIAGELWGVLPLFEKLGIRVLAKITGNAKYKEVQYAHRAKLNVMICSKALINVARKMEERYGIPYIEESFYGVDDMNRCLRNIAAKLGDQGLQERVEQLIAQETAALDIALAIYRDRLKGKRVVLYTGGVKSWSIISAAKDLGMEVVATSSKKSTEEDKARIRDLLGKDGIVMEKGNAQELLRVIAQTKADMLIAGG…	905	56.77 (NifE); 48.27 (NifN)
2	Arcobacter nitrofigilis (strain ATCC 33309 / DSM 7299 / LMG 7604 / NCTC 12251 / CI) (Campylobacter nitrofigilis)	D5V3N2	MVNKKLIQELLSESACSHNKEKKSSCDKPKPGATSGGCAFEGAQIALFPFADVVHLVHSPATCIGASWETRQTLTSHHGENNTITGYTTDVNTNDVIFGGDKKLEDAINYIVANKNPKGIFVYETCVTAMIGDDMDNTCNRMEEKHGIPIVVIHSPGFVGGKNLGSRLGGESVLHQLIGTKEPEEIHPFGINLIGEYNVTGDMWQYTPILEKIGIKVVSTLAGDGRIENIQMAHRAKLNVIVCAKSLISLTRKMQERYNIPYISISFYGKRDTTNAIMSIVNAFGDEKLIKRAKEVIEEEETKLEKALTPYRKILEGKKAILNTGGNKTWSIASALQDIGIDVVATSVKKATLEDKEICATYVKILMNDPGTEQAKLIDEHNIDILLAGGRSLYTAIKK…	446	46.28
		D5V3M7	MESISAKPLQLNPIKLSQPMGAMLCFLGIKNCMPLMHGAQGCASFTKVFFTRHFNDPIAVQTTAVNDITAVIDGGDYAISESIKNITKKVQPDLVGLFTTGLTETKGDDIKGACLLVQDQQKMVYVNTPDFEGSIESGFAKSIEAIIDQLVASASEVDVNKAVIIPNVNLKPIEIEKIKDTIALFGYEVLSLPDLSDSLDGHLGLKQGALSSGGITVEDIEKLGTCSLAISIGSSVKKAGDKLKAKNENMKLLHFDSLGGLEDSDKFFKALCQIKNISTPHPSIVRWRKRLQDAMLDSHFAIGSASVVLALEPDQCISVANTIIEAGANIKAIITTHKNDLLDNIECENILIGDFEDVEKYLKDSDVLISNFHGERYTMRHKKALMLRGFPDFEGVGNQ…	431	35.98
3	Azotobacter vinelandii DJ	C1DH03	MKAKDIAELLDEPACSHNKKEKSGCAKPKPGATDGGCSFDGAQIALLPVADVAHIVHGPIACAGSSWDNRGTRSSGPDLYRIGMTTDLTENDVIMGRAEKRLFHAIRQAVESYSPPAVFVYNTCVPALIGDDVDAVCKAAAERFGTPVIPVDSAGFYGTKNLGNRIAGEAMLKYVIGTREPDPLPVGSERPGIRVHDVNLIGEYNIAGEFWHVLPLLDELGLRVLCTLAGDARYREVQTMHRAEVNMMVCSKAMLNVARKLQETYGTPWFEGSFYGITDTSQALRDFARLLDDPDLTARTEALIAREEAKVRAALEPWRARLEGKRVLLYTGGVKSWSVVSALQDLGMKVVATGTKKSTEEDKARIRELMGDDVKMLDEGNARVLLKTVDEYQADILIA…	475	100
		C1DH04	MAEIINRNKALAVSPLKASQTMGAALAILGLARSMPLFHGSQGCTAFAKVFFVRHFREPVPLQTTAMDQVSSVMGADENVVEALKTICERQNPSVIGLLTTGLSETQGCDLHTALHEFRTQYEEYKDVPIVPVNTPDFSGCFESGFAAAVKAIVETLVPERRDQVGKRPRQVNVLCSANLTPGDLEYIAESIESFGLRPLLIPDLSGSLDGHLDENRFNALTTGGLSVAELATAGQSVATLVVGQSLAGAADALAERTGVPDRRFGMLYGLDAVDAWLMALAEISGNPVPDRYKRQRAQLQDAMLDTHFMLSSARTAIAADPDLLLGFDALLRSMGAHTVAAVVPARAAALVDSPLPSVRVGDLEDLEHAARAGQAQLVIGNSHALASARRLGVPLLRA…	458	100
4	Chlorobaculum tepidum (strain ATCC 49652 / DSM 12025 / NBRC 103806 / TLS)	Q8KC87	MDTQKISLLEGREKQVYEKTAGGVEVDIACDKTSLSGSVSQRACVFCGSRVVLYPVADAIHIVHGPIGCAAYTWDIRGAVSSGPELHRLSFSTDLQEMDVIYGGEKKLYKSLIELIDQYQPNAAFIYSTCIIGLIGDDIDAVCKKVAKEKGIPVLPVHSEGFKGTKKDGYKAACMALMKLIGQGSTEGISKYSINILGEFNLAGEAWIIREYYEKMGIEVVATMTGDGRIDDIRRSHGASLNVVQCSGSMTTLAKEMEEKYGIPYIRVSYFGFEDMSKSLYDVAQHFPERPDIMEKAKEIVRDEIRKYYPEMQKFKAALAGKKAAIYVGGAFKTFSLIKALRTIGMSVVLAGSQTGNKQDYKNLKEMCDEGTVIVDDSNPVELSKFVLEKEADLLIGGV…	455	35.65
		Q8KC86	MTTNASAMTAKTATQNACKLCTPLGACLAFRGIESCVPFLHGSQGCATYIRRYLISHYKEPIDIASSNFNEETAVFGGSHNLQLGLKNVTQQYKPQVIGIATTCLSETIGDDVPMILKDYKAIMNDPNLPTMIFASTPSYSGSHIDGFHTAVRSAVKTFAVGGAKKNLLNLFSGMISPADIRYLKEILKEFGMPFMLLPDYSQTLDGGPWGEYHRIPPGGTPTSAIADSGSAAASIEFGSTLEAKKSAAGYLEAEFGVPRHQLPLPIGIKATDRFFALLEELTEKPMPEKYEDERRRLVDAYADGHKYIFGRKAMLYGEEDLVISMAAFLREIGVVPVLCASGGKSGQMKQRMLELIPDMDEQGIEACEGVDFVDIEHEAERLKPDMLIGNSKGFTMSK…	455	27.19
5	Fischerella thermalis	G6FYE8	MIITQGKINELLSEPGCEHNHHKNGEKKNKSCTQQAQPGAAQGGCAFDGAMIALVPITDAAHLVHGPIACAGNSWGSRGSLSSGPQLYKFGFTTDLSENDVIFGGEKKLYKAILDIHKRYSPQAVFVYSTCVTALIGEDMDAVCKAASNKIGIPVIPVNSPGFVGSKNLGNRIGGEALLEYVVGTEEPEYTTPYDINLIGEYNIAGEMWNVLPLFKKLGIRVLAKITGDARYKEVCCAHRAKLNVMICSKALINMARKMEERYGIPYIEESFYGVEDMNRCLRNIAAKLGDADLQARTEKLIAEETAALDAKLAPYRDRLKGKRVVLYTGGVKSWSIISAAKDLGMEVVATSTKKSTEEDKARIKQLLGKDGITLEKGNPQEILRVINETNAEMLIAGG…	486	59.35
		G6FYE7	MAKVVTPNKPVIVNPLKQSQTLGAALAFLGLKGMMPLLHGSQGCTAFAKVILVRHFREAIPLSTTAMTEVSTILGGEENVEQAILTLVQKSQPEIIGLCTTGLTETRGDDMDGILKDFRKRHPELDELPIVLVSSPDFKGALQDGFAAAVESIVKEVPQPGEPKAQQVTILMSSAFTPGDVQQIKEIVSTFGLIPIVVPDLSASLDGHLDDSYSPITGGGTTLVQLHKVGSSVYTLALGESMRGAAKILEQKFGTPYDVFTELTGLEAVDKFMQFLANLSGTAVPEKYRRQRRQLQDAMLDTHFYFGRKKVSLALEPDLLWSTVYFLQSMGAEIQAAVTTTRSPLLEKLPIDSVTIGDFEDFENLAVGSDLLIGNSHTQAIAKRLGIPLYRQGIPIFDR…	440	47.5
6	Geobacter metallireducens (strain GS-15 / ATCC 53774 / DSM 7210)	Q39XW3	MAKPDYYDVSECETHEKGAPKFCKKSEPGEGAERSCAYDGARVVLMPITDVIHLVHGPIACAGNSWDNRGARSSDSQLYRRGFTTEMLENDVVFGGEKKLYRAILELAERYEGQAKAMFVYATCVTAMTGDDVEAVCAAAGKKVAIPLIPVNTPGFIGDKNIGNRLAGEVLFKHVIGTAEPPVLGEYPINLIGEYNIAGDLWGMLPLFERLGIQVLSCFSGDATFEELRYAHRAKLNIIICSKSLTNLARKMQKNYGMPYLEESFYGMTDTAKALRDIARELDDAVGGLEKRIMQDRVEKLLEEEEATCRERLAPYRARLEGKRSVLFTGGVKTWSMVNALRELGVEILAAGTQNSTLEDFYRMKALMHQDARIIEDTSSAGLLQVMYDKMPDLIVAGG…	919	47.93 (NifE); 41.28 (NifN)
7	Hydrogenobacter thermophilus (strain DSM 6534 / IAM 12695 / TK-6)	D3DIE4	MRNLEDFFLEPGCSHNGEKTEKERKKGCSKPQPGSASGGCAFDGAQITLLPIADAVHIVHGPIACAGNSWDNRGTRSSSSDYYRMGFTTDLNEINVIYGGEEKLLDAIKEAADKYKPPAVFVYQTCVPAMIGDDIVSVCKRASEELGLPVIPVDSPGFAGSKNLGNKLAGDALFRYVIGTREPKYTTPYDINLLGEYNIAGELWQIMPLFQELGIRVLACISGDAKYEDVAAAHRAKVNMVVCSKALLSLARKMEEKYGIPYFEGSFYGIKNTSEALRNFAKLLGSEELIEKTEKLIAKKEEETRQKLKPYIEKLKGKKVLINTGGVKSWSMVSQVQELGMVVVGTSSKKSTKEDKERMFKLLGDDGKLIDDPNPKELVKLCREHKVDVLMAGGRSKFV…	451	57.4
		D3DIE5	MAVLRKSNKACSVYPLKLSQPLGAVYFFLGIKGSIPLMHGSQGCAAFAKTFLTRNFSENIPMQTTALSEIATVMGGDDNLHIALKNIIERYNPELIGIVSTGVSETKGDDVEGSIKRFKELYPDYVYKKLIYVSTPDYEGSFHDGYKKAILSTVKTLVRRAYSKKTKRINVLLSYSLTAKDVDTIKEVIESFGLKPIILPNFSSSLDGGSKGFSSITAGGTDVEEIEFMSASAITITVGESTKEAGEYLESKFMIPAFYFESLYGLKNFDRFIRLLMNLSGEEPDEKLKKWRSRLLDAMLDSHFYLTGKKIAIAAEPDTLYGISDFLVREIGMEVSLAVASTYAEYLKQLPFDEIIIGDLEDMLLLKEGKCVDIAIGNTNMRHIAKKLKVPHYRMGIPV…	447	39.46
8	Klebsiella oxytoca*	A0A378DS54	MKGNEILALLDEPACEHNHKQKSGCSAPKPGATAGGCAFDGAQITLLPIADVAHLVHGPIGCAGSSWDNRGSASSGPTLNRLGFTTDLNEQDVIMGRGERRLFHAVRHIVTRYHPAAVFIYNTCVPAMEGDDLEAVCQAAQTATGVPVIAIDAAGFYGSKNLGNRLAGDVMVKQVIGQREPAPWPESTLFAPEQRHDIGLIGEFNIAGEFWHIQPLLDELGIRVLGSLSGDGRFAEIQTMHRAQANMLVCSRALINVARALEQRYGTPWFEGSFYGIRATSDALRQLAALLGDDDLRQRTEALIAREEQAAELALQPWREQLRGRKALLYTGGVKSWSVVSALQDLGMTVVATGTRKSTEEDKQRIRELMGEEAVMLEEGNARTLLDVVYRYQADLMIA…	457	67.4	Arg174 (Yang, J et al., Polyprotein strategy for stoichiometric assembly of nitrogen fixation components for synthetic biology, Proc Natl Acad Sci USA 115(36):E8509-E8517 (2018)) replaced by Gln174	Entry deleted as of 2021_04
		A0A3E1T0G0	MADIFRTDKPLAVSPIKTGQPLGAILASLGIEHSIPLVHGAQGCSAFAKVFFIQHFHDPVPLQSTAMDPTSTIMGADGNIFTALDTLCQRNNPQAIVLLSTGLSEAQGSDISRVVRQFREEYPRHKGVAILTVNTPDFYGSMENGFSAVLESVIEQWVPPAPRPAQRNRRVNLLISHLCSPGDIEWLRRCVEAFGLQPVILPDLAQSMDGHLAQGDFSPLTQGGTPLRQIEQMGQSLCSFAIGVSLHRASSLLAPRCRGEVIALPHLMTLERCDAFIHQLAKISGRAVPEWLERQRGQLQDAMIDCHMWLQGQRMAIAAEGDLLAAWCDFANSQGMQPGPLVAPTGHPSLRQLPVERVVPGDLEDLQTLLCAHPADLLVANSHARDLAEQFALPLVRAG…	461	44.64	Val175, Ile199 and Ile430 (Yang, J et al., Polyprotein strategy for stoichiometric assembly of nitrogen fixation components for synthetic biology, Proc Natl Acad Sci USA 115(36):E8509-E8517 (2018)) replaced by Ile175, Val199 and Met430	Entry deleted as of 2021_04
9	Methanococcus maripaludis (strain C7 / ATCC BAA-1331)	A6VFE7	MVLNLDTENRKTQNGNNCDDFDIEVKIPKSIFEKLKSIEALKARESQMCISGKDDSIPTCDKNSTPGIITQRSCVYGGARVVLMPITDAVHLVHGPVGCAACTWDIRGSKSTGDKLYKNGFTTDLQESDIVFGGEKKLYESILEVHKLYSPGAIFVYSTCVVGLIGDDIKAVCKQAEEATGCRVIPVQSEGFKSFNKSAGHKLACDAMLDYLIGTEEPEEEHPYSINIIGEFNVAGDLWGIIPLYEKMGVKVHTAITGDSTVKKVASAHRSKLNIVQCQKSSNYLAAQMQKKYGIPNLKVNFFGIDETTKSLRAVAEFFGDEEMIKKTEELIKSEVKNLRDEISEYKKDLAGSTVAIYSGAHKSWALVSAFGELDMEIIMSGTQNGKPEDYQKIREHVN…	480	37.19
		A6VFE8	MTEKKFAVINPCKICQPMGAIFALMGVKNSMPLIHGSHGCSTYMRFQLGRHFKEAVNVASTSMSEANAVLGGEENLKHAIRNVSRIYGPEIIGVTTSCLSETIGDDVEGIIRLFKKQNDDLPEIVPISTPSYKHTHVEGYDSTVKALVEHLATSSKPNSKLNVITGMVSPGDIAETKKLLLEMGIESIILTDTSESMDAPYDGEVSFVMSAGTTVEEIKDTANSFATISLCKHANSAAKFLHDAYGIKSVSPYLPIGLQSTDEFINELCKLTNKDIPEQITRERGKLIDAMIDAHQHNFGRKVAIYGDPDVVVGFTRFVLELGMIPSIVCTGSESKTFVEDIEAVTKDSKHKPVILAPGDLYDLHQEIKKSKVDLLIGNSYGSRIAGAENIPLIRMGFP…	458	27.06
10	Methanosarcina acetivorans (strain ATCC 35395 / DSM 2834 / JCM 12185 / C2A)	Q8TJ88	MKELTGIVDTLEERQPYITRKQEKGDVIPLACDNNSLAGAISQRACVYSGARVVLNPVTDAVHLVHGPIGCAGYTWDIRGAKSSGVETNRSSFSTDMKEIDVVFGGEKKLSNAIDELVGIYHPPVIFVYSTCIVGIIGDDLESVCKTASKKHNIPVIPVKSEGFKGNKSDGYKAACDALKQLIKKPEVKKPDAGPEVNRPKINILGDFNVAGDVWLVKPLFERMGIEVIVSMTGDSTAESISRAAEADLNLVQCSGSMTYLAKWMQKEYGIPYQTISFFGIEDISIALRKTAEYFGSEEMKKIAEEILETETNRIMPEISRVRERVKGKKAAIYMGGPAKALTLIKGFAELGMEVVIIGTQTGKKEDYEQISYSVRDGTVIVDDANPLELADLLVKQKA…	516	32.05
		Q8TJ87	MTKRNYATVNPCVMCQPMGSALAFKGVENTMVLYHGSQGCSTYMRLHLAHHFREPVDIASSSLSEKGAVYGGRENLKKGLRNVINRYKPKVIGVATTCLAETIGDDVPAIIREFKEEEGIGDDLEKDIIIIPVSTPSYGESHVSGYIKALDAVVRKFTEKPESPEESKSPEDVELMDCMENMEIMEYTEILEKEKAKANVREAKKPDMEEETDAIEASNGKLNLIPVESISPADVRELKEILAETAGDYIFLPDISETFDAPLGEELPKIAPGGTPLSEIADMPNSKASLGLGIVSTNLAVKYLEASHGVPGHNVPIPIGLLNNDLFFTELVRILGCPIPEKYQKERGRLLDSMVDVHKYLYGVKAAVYGDPDTVFSLTTFMLELGINPVLVATGSKSR…	525	27.35
11	Methanosarcina barkeri CM1	A0A0G3CGP0	MKEKIGIVDTLEERKPYITRKQEKGQEIPLACDNNSLAGAISQRACVYSGARVVLNPVTDAVHLVHGPIGCAGYTWDIRGAKSSGIETNRTSFSTDMKEIDVVFGGEKKLSNAIDELVELYHPPVIFVYSTCIVGIIGDDLESVCKTASQKHNIHVIPVKSEGFKGNKSDGYKAACDALKRLIKRPSEDEIKKKGPRVPETIKPKINILGDFNVAGDVWLVKPLFEQMGIEVIVSMTGDSTAKAISRAAEADLNLVQCSGSMNYLAKWMQAEYGIPYLNASFFGIEDISLALRRTADYFGSEEIKKRAEQILETEINRIMPEISRVREKVKGKKAAIYMGGPAKALTLIKGFDELGMEVVIIGTQTGKKEDYEQISYSVRDGTVIVDDANPLELAELLI…	518	32.13
		A0A0G3CD40	MTKRNYATVNPCVMCQPMGSALAFKGIENTMVLYHGSQGCSTYMRLLLAHHFREPVDIASSSLSEKGAVYGGRENLKKGLRNVINRYNPKVIGVATTCLAETIGDDVPAIIREFKEEQEIGDDPEKDIIIIPVSTPSYGESHVSGYIKALDAVVRKFTEKTEEEKTVKIPNGKLNVIPVESLSPADVRELKEIFDVMAGDYIFLPDISETFDAPLREDLPKIAPGGTPLSEIADMPNSRASLGLGTVSKNLAVKYLEESYGVHGYDVPIPIGLSNTDIFFTELVKIIGCPIPEKYQKERGRLLDAMVDVHKYLYGVKAAVYGDPDFVFSLTTFMLELGINPVLIATGSKSRDFETKIRQIVEKTNPELEPVVLNGIDFDTFNDAVSQCNPEILIGNSNG…	476	28.48
12	Methanothermobacter marburgensis (strain ATCC BAA-927 / DSM 2133 / JCM 14651 / NBRC 100331 / OCM 82 / Marburg)	P95297	MNHSTGNCSSKENFSADTTADLKVEEVPEAVINTLSPRREHFTRSCSGGGPRCNRESLPGMVTQRSCVYGGARVVLMPITDAAHLVHGPVGCAACTWDIRGSRSSKSELYRMGFSTGLEEKDVVFGGEDKLLECILEINEIHSPSAIFVYSTCVSGVIGDDIAAVCRTAENKTGKWVIQVQSEGFRSFNKSLGHQLACDVILRHIIGRGDAEVRENSVNLVGEFNVAGDLWEIKGLLEKMGIHVVSSITGDSTVAEISEAHTAQLNIVQCSKSSGYIAEEMKRKYGIPYINVNFFGIKETMDSLLSISDFFDLNAEERISSMAEKTHEMIRGYRRALEGKKVAIYVGGNKAWSLIRAFRDLGMEVIMSGTQNGLPEDYLKIMEKSGRELILFDDANPVE…	480	34.62
		D9PU63	MKHRSTIINPGIICQPLGAVMAFLGIRGSMPLIHGSQGCSTYMRFQLTRHFREPVNIASSSLSEATVVYGGEENLLRALKTVEEQYSPEVIGVISGCLSETIGDDIDRIVDKHRESGGSEIITVSSPGFRGSHVDGYEAAVKSILRSLVMEHAEPVDRINIINGIMSPADTSEIKNILEGMGVDFLMITDNSESLDEPFDGDPYFITRHGTSIHDIATAGDSMATLNLGGYGGGEFLEKKYGVKNIELPIPAGLEGTDKFLGVLLDLFHSDISRSIRRERGRLMDAMIDSHQYTSGRRVAIFADPSYVVAVTSLVLEMGMQPYVFTGSRSRYFHEKISQFQRKWGFQFPAESGVDISGLKENLAGREVDVLIGNSHCARVARELGVPLLRMGFPVYDRV…	446	33.49
13	Methanothermobacter thermautotrophicus (strain ATCC 29096 / DSM 1053 / JCM 10044 / NBRC 100330 / Delta H) (Methanobacterium thermoautotrophicum)	O27607	MNHSTGNSSNNKEFPGSNLEFQVGHVDRVIDTIPSRRGHFKRSGGGGPCCNKASVPGMVTQRSCVYGGARVVLMPITDAAHIVHGPVGCAACTWDIRGSRSSKSDLYKTGFSTNLEEKDVVFGGEDRLLKCILEVDEIYSPSAIFVYSTCVSGVIGDDITAVCRNAEYKTGKWVIPVQSEGFRSFNKSLGHQLACDVLLDHVIGRGDAEVGERSVNLVGEFNVAGDLWEIKRLLEKMGVKVVASITGDSTVAEISAAHKAQLNLVQCSKSSGYIAEEMEKRHGTPHINVNFFGMRETMDSLISISEFFGLELAEKWVLGMVEETKRKVARYRNTLEGKKVAIYVGGNKAWSLIRAFEDLGMEVIMSGTQNGLPNDYLRIMEKSGRELILFDDANPVELS…	478	33.26
		O27608	MNRNITINPGRICQPLGAVMAFLGVRGAMPLIHGSQGCSTYMRFQITRHFREPVNIASSSLNEATVVYGGEKNLLKAIRTVEENYKPEVIGVISGCLSETIGDDINRIVRIYRDAGSESRIIPVSTPGFKGSHVDGYDMAVTSILRSIAGDPSDQIERVNVINGIMSPADTYELKSILRSMGTEFLMITDTSESLDEPFNGDPYFITRHGTPISKIEGASNSMATLSLGGCKGGRVLEGRYGIKNIGLEIPAGLENTDRFIGKLTELFDASISQSLMRDRGRLIDAMIDAHQYTYGRNVAIFTDPGYAVAITSMVLEMGMTPSAVFTGSESIYFNEKISQLQKEYGFKCMAMSGADIFDLQSYISEKPIDVLIGNSYCGRAAEENGIPLMRVGFPVYDR…	448	28.5
14	Nostoc sp. (strain PCC 7120 / SAG 25.82 / UTEX 2576)	Q44144	MKNTQGKINELLNESGCEHNQHKHGEKKNKSCSQQAQPGAAQGGCAFDGAMISLVPIVDAAHLVHGPIACAGNSWGSRGSLSSGPQLYKMGFTTDMSENDVIFGGEKKLYKAILEIHKRYNPSAVFVYATCVTALIGDDIDAVCKTAAEKIGTPVIPVIAPGFIGSKNLGNRFGGESLLDYVVGTAEPEYTTPYDINLIGEYNIAGEMWGVLPLLEKLGIRVLSKITGDARFEEIRYAHRAKLNVMICSRALLNMARKMEENYGIPYIEESFYGIDDMNRCLRNIAAKLGDPDLQARTEKLIAEETAALDLALAPYRARLKGKRVVLYTGGVKSWSIISAAKDLGIEVVATSTRKSTEEDKAKIKRLLGADGIMLEKGNAKELLQLVKDTQADMLIAGG…	480	59.31
		Q44145	MAIVTLPNKSVAVNPLKQSQALGASLAFLGLKGMIPLFHGSQGCTAFAKVVLVRHFREAIPLATTAMTEVTTILGGEDNIEQAILTLVEKSSPEIIGLCSTGLTETRGDDIERFLKDIRDRHPEISHLPIVFAPTPDFKGALQDGFAAAVESIVQEIPQPGTTRSEQVTILAGSAFTPGDLQEIKEIVTAFGLVPIFVPDIGASLDGHLDEEYSSVTTSGTTVKQLQEVGCSAFTIALGESMRGAARILEDRFNIPYEVFSELTGLEPVDEFIQALAILSSNSVPEKYCRQRRQLQDAMLDTHFYFGAKRISLALEPDLLWSMVKFLQSMGTQIHAAVTTTRSPLLEQLPIKSVTIGDLEDFEQLAVESDLLIGNSNLAAIAKRLSIPHYRLGIPIYDR…	444	45.5
15	Paenibacillus sabinae T27	X5A4B0	MEPIRKEELDDQACGSMAPKSKPCPRPKPGEAAGGCSFDGAQITLLPIMDAAHLVHGPVACAGNSWESRGSLSSGPSLSQYGFATDLGNNDIIFGGEKKLRDSIDYIAGRFTPPAIFVYSTCVTALIGEDMDAVCKEASDRLGIPIVPVNSPGFVGSKNLGNRLAGDALLQYVIGTGEPEQETPLGVNLIGEYNIAGEMWDIEKLMNQAGITLLSRITGDARYKEITWAHRAKANMVVCSRALLGLAKQMESKYGIPYFEGSFYGAKETTYSLRQMAFLLNDREMERRVDRLTEREENRLAHDLRPYRKILKGKKAVLYTGGVKSWSVISALKELGIQVVGVGTNKSSDEDVQRIADRVGDDTEYIPEGGASRIIKTVRERKADIMIAGGRNMYVAMKE…	453	52.1
		X5A2R7	MTVKRRSKPVSVNPLKIGQSLGGVLAMQGCYRAMPIVHGSQGCSAFPKALLTRHFREPIAVQTSALQEMDVIFDANRNLEEALNAVLSKHRPDIIGIIGTELTDVAGVDYQSMLKSYKRERNMRGGLAFSVTLPDFRGSLESGFSVTVEAMVDELIQQAGLRGQRNVNSRQITLLPGSYLTPGDVMELKEIVSSFGFEVIALPDISTSLSGHLLTGFSPLTRGGVPLDSMLQSLQSGLTIAFGASMERPARRLHNALGTPYKVFQGTMGLKASDELLNFLHQISGVPVPIRYCWQRENLLDCMLDAHFQFAGVSALAALEPDHLRSVSEWLEELGVEQKALVASCETPAVAEMEREVWVGDLDDAEVLGSGADLWISSSHGIAGAERIGAAFLPAGFPI…	442	35.68
16	Rhodobacter capsulatus (strain ATCC BAA-309 / NBRC 16581 / SB1003)	D5ARY2	MSEALKSKIADVLNEPGCATNSTKTDVLRKKGCTKQLTPGAAAGGCAFDGAMIALQPIVDVAHLVHAPAACWSNGWDNRSSASSGSELYRKGFTTDLSELDIVMGHGEKKLYRALREVIEAESPAAVFVYATCVTALIGDDLDAVCKAATAKWGTPCIPVNVPGFAGSKNLGNKLGGEALLDHVIGTLEPETVTPYDVNIIGDYNLSGELWQVKPLLDKLGIRILGSIAGDARYKQVAMAHRAKVTMLVCSQALINVARKMQERYGIPYFEGSFYGISDTSQSLRRMCELLVDQGAPKDLLNRCEVLIAREEAKAWAALKPFRPRVAGRRVLLYTGGHKSWSVVSALQELGMEVVGTSMRKATANDRDRVIEIMGDDKHMYENMAPREMYQMLRDAGAD…	522	54.29
		D5ARY1	MAVLTHPRRALSTNPLKTSAPLGAAMAYLGIEGAVPLFHGAQGCTAFGVVHLVRHFKEAVPLQTTAMNEVSTILGGGEQIEEAIDNIRKRANPKFIGIASTALTETRGEDIAGELRAMQARRKDWAGTAVVHAATPDFEGGQQDGWAKAVEAIVAALVPVTAERDPDLRQVTLLVPSYFTTAEIDEAVRMIRAFGLSPIVLPDLSTSLDGHLSDDWSGHSLGGTRLDDIARIPRSAVTLAIGEQMRAAAQMIEDRALVPYRVFQSLTGLKAVDAFVRVLMELSGMQDPPPSIKRDRARMMDAALDAHFFTGGLRVAIGADPDLMFALSTALVSMGAEIVTAVTTTQNSALIEKMPCAEVILGDLGDVERGAGQAEAQILITHSHGRHAAAALHLPLVRA…	461	40.71
17	Synechococcus sp. JA-2-3B'a(2-13)	Q2JP88	MPLISRTKVAELLNETACEHNHKKDGKGKNKVCAEQAKPGGAQGGCAFDGASIALVPIADAAHLVHGPIACSGNSWGTRGSLSSGPQLYRVGFTTDLSENEIIFGGEEKLFQAILDLQAKYQPAAIFVYLTCVTALIGDDVEAVCQRASRQLGIPVIPVNAPGFVGSKNLGNRLAGEALLDYVIGTASPEYTTPRDINLIGEYNIAGELWDVLPLFDELGIRILAKITGDGRYREICTAHRAKLNVLICAKALLNVGRKMQERYGIPYIEASFYGLQEMNHCLRAIAQGLKDPELQERTEALIERETRATEAALAPYRQRLAGKRVVLYTGGVKSWSIISAARDLGMQVTATSTRKSTEEDKARIRELLGQDGILLDKGSPQELLKVVERTKADLLIAG…	464	59.56
		Q2JP89	MAQLIQERKPLSVNPLKLSAPLGAALAFLGIKGCLPLFHGSQGCTAFAKALLVRHFREAIPMSTTAMSEVDTILGGEENVEAAILTLVEKAQPELIGLLTTGLTETRGDDMPRILRELRRRQPQLQDLPIVLASTPDFKGSLQDGYAIAVNSLVSTLPESPSGSVRPAQVTVLCGPALTPADAQEIKEMAEAFGLEPILVPDPAGSLDGHLGTGFRATPDGGTTLEQLRQLGRSGLTIAVGESMRPAAQILAQRFGTPYRVFPHLTGLKAVDPFLATLADHSQQPVPSRYRRQRSQVQDALLDCHFFFGNQRIALALEADLLWGWVDWLLDMGCQIQAAISPTPDPHLTTLPIEAVRVGDLGDLEELAPGADLLVGNSHVARLGKRLGIPVHRMGIPIF…	445	46.97
	*Note that the K. oxytoca UniProt entry is obsolete since the 2021_04/2021_04 release.
