# Supplementary material for: Nitrogenase cofactor biosynthesis using proteins produced in mitochondria of Saccharomyces cerevisiae
Source: mBio. 2023 Dec 21;15(2):e03088-23. doi: 10.1128/mbio.03088-23 (PMC10865832; doi:10.1128/mbio.03088-23)
Supplement: Table S2 — DNA sequences used for ΔnifEN complementation in DJ2898, sequences of the expressed NifEN proteins, and the resulting A. vinelandii strains. [file mbio.03088-23-s0003.xlsx]

## Sheet: Genetic constructs
	Source of nifEN gene(s)	DNA sequence (complete with intergenic sequence and 5´ Strep-tag at nifE)	Expressed protein sequence	Plasmid backbone	Plasmid name
1	Anabaena variabilis	ATGGCTAGCTGGAGCCACCCGCAGTTCGAAAAACATATGAAGATCACGCAAGGTAAAATCAACGAATTGTTGTCCGAACCAGGTTGTGAACACAACCACCACAAGCACGGTCAAAAGAAGAACAAGTCTTGTCACCAACAAGCTCAACCTGGTGCCGCTCAAGGTGGTTGTGCTTTCGATGGTGCCTCCATCGCTTTGGTCCCAATCACTGACGCTGCTCATTTGGTTCACGGTCCAATTGCTTGTTCCGGTAATTCTTGGGGTGGGAGGGGTTCTTTGTCCTCTGGTTCCCACTTGTACAAGATGGGTTTCACAACTGATTTATCTGAAAACGATATTATCTTTGGTGGCGAAAAGAAGTTGTACAAAGCCATTTTGGAAGTTCAACAAAGATACCAA…	MASWSHPQFEKMKITQGKINELLSEPGCEHNHHKHGQKKNKSCHQQAQPGAAQGGCAFDGASIALVPITDAAHLVHGPIACSGNSWGGRGSLSSGSHLYKMGFTTDLSENDIIFGGEKKLYKAILEVQQRYQPAAVFVYSTCVTALIGDDLDPVCEAAAKKTGIPVIPVNSPGFIGSKNLGNRVGGEALLEYVIGSAEPEYTTPLDINLIGEYNIAGELWGVLPLFEKLGIRVLAKITGNAKYKEVQYAHRAKLNVMICSKALINVARKMEERYGIPYIEESFYGVDDMNRCLRNIAAKLGDQGLQERVEQLIAQETAALDIALAIYRDRLKGKRVVLYTGGVKSWSIISAAKDLGMEVVATSSKKSTEEDKARIRDLLGKDGIVMEKGNAQELLRVIA…	pN2KD163	pN2KD161
2	Arcobacter nitrofigilis (strain ATCC 33309 / DSM 7299 / LMG 7604 / NCTC 12251 / CI) (Campylobacter nitrofigilis)	ATGGCTAGCTGGAGCCACCCGCAGTTCGAAAAACATATGGTCAACAAGAAATTGATTCAAGAATTGTTGTCTGAATCTGCTTGTTCCCACAACAAGGAAAAGAAGTCTTCTTGTGACAAGCCAAAGCCAGGTGCCACCTCTGGTGGTTGTGCTTTCGAAGGTGCTCAAATCGCCTTATTCCCATTTGCTGATGTTGTCCACTTGGTTCACTCTCCAGCTACTTGTATCGGTGCTTCTTGGGAAACCCGTCAAACTTTGACTAGTCATCATGGTGAAAACAACACTATCACCGGTTACACCACCGATGTTAATACCAACGATGTTATCTTCGGTGGTGACAAGAAGTTGGAAGACGCTATTAACTACATCGTTGCTAACAAGAACCCAAAGGGTATTTTC…	MASWSHPQFEKMVNKKLIQELLSESACSHNKEKKSSCDKPKPGATSGGCAFEGAQIALFPFADVVHLVHSPATCIGASWETRQTLTSHHGENNTITGYTTDVNTNDVIFGGDKKLEDAINYIVANKNPKGIFVYETCVTAMIGDDMDNTCNRMEEKHGIPIVVIHSPGFVGGKNLGSRLGGESVLHQLIGTKEPEEIHPFGINLIGEYNVTGDMWQYTPILEKIGIKVVSTLAGDGRIENIQMAHRAKLNVIVCAKSLISLTRKMQERYNIPYISISFYGKRDTTNAIMSIVNAFGDEKLIKRAKEVIEEEETKLEKALTPYRKILEGKKAILNTGGNKTWSIASALQDIGIDVVATSVKKATLEDKEICATYVKILMNDPGTEQAKLIDEHNIDILLA…	pN2KD163	pN2KD155
			MAEISAKPLQLNPIKLSQPMGAMLCFLGIKNCMPLMHGAQGCASFTKVFFTRHFNDPIAVQTTAVNDITAVIDGGDYAISESIKNITKKVQPDLVGLFTTGLTETKGDDIKGACLLVQDQQKMVYVNTPDFEGSIESGFAKSIEAIIDQLVASASEVDVNKAVIIPNVNLKPIEIEKIKDTIALFGYEVLSLPDLSDSLDGHLGLKQGALSSGGITVEDIEKLGTCSLAISIGSSVKKAGDKLKAKNENMKLLHFDSLGGLEDSDKFFKALCQIKNISTPHPSIVRWRKRLQDAMLDSHFAIGSASVVLALEPDQCISVANTIIEAGANIKAIITTHKNDLLDNIECENILIGDFEDVEKYLKDSDVLISNFHGERYTMRHKKALMLRGFPDFEGVGNQ…
3	Azotobacter vinelandii DJ	ATGGCTAGCTGGAGCCACCCGCAGTTCGAAAAACATATGAAAGCTAAGGACATCGCTGAGTTATTGGACGAACCAGCTTGTTCTCACAACAAGAAGGAAAAGTCCGGTTGTGCTAAACCAAAGCCTGGTGCCACCGATGGTGGTTGCTCCTTCGATGGTGCTCAAATCGCCTTACTACCAGTTGCTGACGTCGCTCACATTGTCCACGGTCCAATCGCCTGTGCCGGTTCCTCGTGGGACAACAGAGGTACCAGATCCTCTGGTCCCGATTTGTACAGAATTGGTATGACAACTGACTTGACCGAAAATGATGTTATCATGGGTAGAGCTGAAAAGAGATTGTTCCACGCTATCAGACAAGCTGTTGAATCTTACTCTCCACCAGCCGTTTTCGTCTAC…	MASWSHPQFEKMKAKDIAELLDEPACSHNKKEKSGCAKPKPGATDGGCSFDGAQIALLPVADVAHIVHGPIACAGSSWDNRGTRSSGPDLYRIGMTTDLTENDVIMGRAEKRLFHAIRQAVESYSPPAVFVYNTCVPALIGDDVDAVCKAAAERFGTPVIPVDSAGFYGTKNLGNRIAGEAMLKYVIGTREPDPLPVGSERPGIRVHDVNLIGEYNIAGEFWHVLPLLDELGLRVLCTLAGDARYREVQTMHRAEVNMMVCSKAMLNVARKLQETYGTPWFEGSFYGITDTSQALRDFARLLDDPDLTARTEALIAREEAKVRAALEPWRARLEGKRVLLYTGGVKSWSVVSALQDLGMKVVATGTKKSTEEDKARIRELMGDDVKMLDEGNARVLLKT…	pN2KD163	pN2KD144
			MAEIINRNKALAVSPLKASQTMGAALAILGLARSMPLFHGSQGCTAFAKVFFVRHFREPVPLQTTAMDQVSSVMGADENVVEALKTICERQNPSVIGLLTTGLSETQGCDLHTALHEFRTQYEEYKDVPIVPVNTPDFSGCFESGFAAAVKAIVETLVPERRDQVGKRPRQVNVLCSANLTPGDLEYIAESIESFGLRPLLIPDLSGSLDGHLDENRFNALTTGGLSVAELATAGQSVATLVVGQSLAGAADALAERTGVPDRRFGMLYGLDAVDAWLMALAEISGNPVPDRYKRQRAQLQDAMLDTHFMLSSARTAIAADPDLLLGFDALLRSMGAHTVAAVVPARAAALVDSPLPSVRVGDLEDLEHAARAGQAQLVIGNSHALASARRLGVPLLRA…
4	Chlorobaculum tepidum (strain ATCC 49652 / DSM 12025 / NBRC 103806 / TLS)	ATGGCTAGCTGGAGCCACCCGCAGTTCGAAAAACATATGGACACTCAAAAGATCTCGCTACTCGAAGGTAGAGAAAAGCAAGTTTACGAAAAGACCGCTGGTGGTGTTGAAGTCGACATTGCTTGCGACAAGACTTCTTTGTCCGGTTCTGTCTCCCAAAGAGCTTGTGTTTTCTGTGGTAGCAGAGTTGTTTTGTACCCTGTTGCTGATGCTATCCACATTGTCCATGGTCCAATTGGTTGCGCTGCTTACACCTGGGACATAAGAGGTGCCGTCTCCAGTGGTCCAGAATTGCACAGATTGTCTTTCTCTACTGATTTGCAAGAAATGGATGTGATTTACGGTGGTGAAAAGAAGTTGTATAAGTCTTTGATTGAATTAATTGACCAATACCAACCA…	MASWSHPQFEKMDTQKISLLEGREKQVYEKTAGGVEVDIACDKTSLSGSVSQRACVFCGSRVVLYPVADAIHIVHGPIGCAAYTWDIRGAVSSGPELHRLSFSTDLQEMDVIYGGEKKLYKSLIELIDQYQPNAAFIYSTCIIGLIGDDIDAVCKKVAKEKGIPVLPVHSEGFKGTKKDGYKAACMALMKLIGQGSTEGISKYSINILGEFNLAGEAWIIREYYEKMGIEVVATMTGDGRIDDIRRSHGASLNVVQCSGSMTTLAKEMEEKYGIPYIRVSYFGFEDMSKSLYDVAQHFPERPDIMEKAKEIVRDEIRKYYPEMQKFKAALAGKKAAIYVGGAFKTFSLIKALRTIGMSVVLAGSQTGNKQDYKNLKEMCDEGTVIVDDSNPVELSKFVL…	pN2KD163	pN2KD157
			MAENASAMTAKTATQNACKLCTPLGACLAFRGIESCVPFLHGSQGCATYIRRYLISHYKEPIDIASSNFNEETAVFGGSHNLQLGLKNVTQQYKPQVIGIATTCLSETIGDDVPMILKDYKAIMNDPNLPTMIFASTPSYSGSHIDGFHTAVRSAVKTFAVGGAKKNLLNLFSGMISPADIRYLKEILKEFGMPFMLLPDYSQTLDGGPWGEYHRIPPGGTPTSAIADSGSAAASIEFGSTLEAKKSAAGYLEAEFGVPRHQLPLPIGIKATDRFFALLEELTEKPMPEKYEDERRRLVDAYADGHKYIFGRKAMLYGEEDLVISMAAFLREIGVVPVLCASGGKSGQMKQRMLELIPDMDEQGIEACEGVDFVDIEHEAERLKPDMLIGNSKGFTMSK…
5	Fischerella thermalis	ATGGCTAGCTGGAGCCACCCGCAGTTCGAAAAACATATGATTATTACCCAAGGTAAGATCAACGAATTGTTGTCTGAACCAGGTTGTGAACACAACCATCACAAGAACGGTGAGAAGAAGAATAAGTCATGTACTCAACAAGCTCAACCAGGTGCTGCACAAGGTGGCTGCGCTTTCGATGGTGCTATGATTGCTTTGGTCCCAATCACTGATGCCGCGCATTTGGTTCACGGTCCAATTGCTTGTGCCGGTAACTCCTGGGGTTCTAGAGGTTCTTTGTCTTCCGGTCCACAATTATATAAATTCGGTTTCACCACTGACTTATCCGAAAACGATGTCATCTTTGGTGGCGAAAAGAAATTGTACAAGGCTATCTTGGACATTCACAAGCGTTACTCT…	MASWSHPQFEKMIITQGKINELLSEPGCEHNHHKNGEKKNKSCTQQAQPGAAQGGCAFDGAMIALVPITDAAHLVHGPIACAGNSWGSRGSLSSGPQLYKFGFTTDLSENDVIFGGEKKLYKAILDIHKRYSPQAVFVYSTCVTALIGEDMDAVCKAASNKIGIPVIPVNSPGFVGSKNLGNRIGGEALLEYVVGTEEPEYTTPYDINLIGEYNIAGEMWNVLPLFKKLGIRVLAKITGDARYKEVCCAHRAKLNVMICSKALINMARKMEERYGIPYIEESFYGVEDMNRCLRNIAAKLGDADLQARTEKLIAEETAALDAKLAPYRDRLKGKRVVLYTGGVKSWSIISAAKDLGMEVVATSTKKSTEEDKARIKQLLGKDGITLEKGNPQEILRVIN…	pN2KD163	pN2KD146
			MAEVVTPNKPVIVNPLKQSQTLGAALAFLGLKGMMPLLHGSQGCTAFAKVILVRHFREAIPLSTTAMTEVSTILGGEENVEQAILTLVQKSQPEIIGLCTTGLTETRGDDMDGILKDFRKRHPELDELPIVLVSSPDFKGALQDGFAAAVESIVKEVPQPGEPKAQQVTILMSSAFTPGDVQQIKEIVSTFGLIPIVVPDLSASLDGHLDDSYSPITGGGTTLVQLHKVGSSVYTLALGESMRGAAKILEQKFGTPYDVFTELTGLEAVDKFMQFLANLSGTAVPEKYRRQRRQLQDAMLDTHFYFGRKKVSLALEPDLLWSTVYFLQSMGAEIQAAVTTTRSPLLEKLPIDSVTIGDFEDFENLAVGSDLLIGNSHTQAIAKRLGIPLYRQGIPIFDR…
6	Geobacter metallireducens (strain GS-15 / ATCC 53774 / DSM 7210)	ATGGCTAGCTGGAGCCACCCGCAGTTCGAAAAACATATGGCTAAGCCAGACTACTACGATGTTTCCGAATGTGAAACTCACGAAAAGGGTGCCCCAAAGTTCTGTAAGAAGTCTGAACCAGGTGAAGGTGCTGAAAGATCCTGTGCTTACGATGGTGCTAGAGTTGTTCTAATGCCAATCACTGATGTTATTCACTTGGTTCACGGTCCAATTGCCTGTGCCGGTAACTCTTGGGATAACAGAGGTGCCAGATCTTCTGACTCTCAACTGTACAGAAGAGGTTTCACCACTGAAATGTTGGAAAACGATGTCGTCTTCGGTGGTGAAAAGAAGTTGTACCGAGCTATTTTGGAATTGGCCGAAAGATACGAAGGTCAAGCTAAGGCCATGTTCGTCTAC…	MASWSHPQFEKMAKPDYYDVSECETHEKGAPKFCKKSEPGEGAERSCAYDGARVVLMPITDVIHLVHGPIACAGNSWDNRGARSSDSQLYRRGFTTEMLENDVVFGGEKKLYRAILELAERYEGQAKAMFVYATCVTAMTGDDVEAVCAAAGKKVAIPLIPVNTPGFIGDKNIGNRLAGEVLFKHVIGTAEPPVLGEYPINLIGEYNIAGDLWGMLPLFERLGIQVLSCFSGDATFEELRYAHRAKLNIIICSKSLTNLARKMQKNYGMPYLEESFYGMTDTAKALRDIARELDDAVGGLEKRIMQDRVEKLLEEEEATCRERLAPYRARLEGKRSVLFTGGVKTWSMVNALRELGVEILAAGTQNSTLEDFYRMKALMHQDARIIEDTSSAGLLQVMY…	pN2KD163	pN2KD160
7	Hydrogenobacter thermophilus (strain DSM 6534 / IAM 12695 / TK-6)	ATGGCTAGCTGGAGCCACCCGCAGTTCGAAAAACATATGAGAAATTTGGAAGACTTCTTTTTGGAACCAGGTTGTTCTCACAACGGTGAAAAGACTGAAAAGGAAAGAAAGAAGGGTTGCTCAAAACCACAACCAGGTTCTGCCTCTGGCGGTTGTGCTTTCGATGGTGCTCAAATCACTTTGCTACCAATTGCTGATGCTGTCCATATTGTCCACGGTCCAATCGCCTGTGCCGGTAACTCCTGGGACAACAGAGGTACCCGTTCTTCTTCCTCTGACTACTACAGAATGGGTTTCACCACCGATTTGAACGAAATTAACGTTATCTATGGTGGTGAAGAGAAATTACTGGATGCTATTAAGGAAGCCGCTGACAAGTATAAGCCACCAGCTGTTTTC…	MASWSHPQFEKMRNLEDFFLEPGCSHNGEKTEKERKKGCSKPQPGSASGGCAFDGAQITLLPIADAVHIVHGPIACAGNSWDNRGTRSSSSDYYRMGFTTDLNEINVIYGGEEKLLDAIKEAADKYKPPAVFVYQTCVPAMIGDDIVSVCKRASEELGLPVIPVDSPGFAGSKNLGNKLAGDALFRYVIGTREPKYTTPYDINLLGEYNIAGELWQIMPLFQELGIRVLACISGDAKYEDVAAAHRAKVNMVVCSKALLSLARKMEEKYGIPYFEGSFYGIKNTSEALRNFAKLLGSEELIEKTEKLIAKKEEETRQKLKPYIEKLKGKKVLINTGGVKSWSMVSQVQELGMVVVGTSSKKSTKEDKERMFKLLGDDGKLIDDPNPKELVKLCREHKVD…	pN2KD163	pN2KD150
			MAELRKSNKACSVYPLKLSQPLGAVYFFLGIKGSIPLMHGSQGCAAFAKTFLTRNFSENIPMQTTALSEIATVMGGDDNLHIALKNIIERYNPELIGIVSTGVSETKGDDVEGSIKRFKELYPDYVYKKLIYVSTPDYEGSFHDGYKKAILSTVKTLVRRAYSKKTKRINVLLSYSLTAKDVDTIKEVIESFGLKPIILPNFSSSLDGGSKGFSSITAGGTDVEEIEFMSASAITITVGESTKEAGEYLESKFMIPAFYFESLYGLKNFDRFIRLLMNLSGEEPDEKLKKWRSRLLDAMLDSHFYLTGKKIAIAAEPDTLYGISDFLVREIGMEVSLAVASTYAEYLKQLPFDEIIIGDLEDMLLLKEGKCVDIAIGNTNMRHIAKKLKVPHYRMGIPV…
8	Klebsiella oxytoca	ATGGCTAGCTGGAGCCACCCGCAGTTCGAAAAACATATGAAGGGTAACGAAATTTTGGCTTTGTTGGATGAACCAGCTTGTGAACACAACCACAAGCAAAAGTCCGGTTGTTCCGCTCCAAAGCCAGGTGCTACTGCTGGTGGTTGTGCTTTCGATGGTGCCCAAATCACTTTATTGCCAATTGCTGACGTCGCTCATTTGGTTCACGGTCCAATCGGTTGTGCCGGATCATCCTGGGACAACAGAGGTTCTGCTTCTTCTGGTCCAACTTTGAACAGACTAGGTTTCACCACTGACCTGAATGAACAAGATGTCATCATGGGTCGTGGTGAAAGAAGATTGTTCCACGCTGTCAGACATATTGTCACCAGATACCACCCAGCTGCTGTCTTCATCTAC…	MASWSHPQFEKMKGNEILALLDEPACEHNHKQKSGCSAPKPGATAGGCAFDGAQITLLPIADVAHLVHGPIGCAGSSWDNRGSASSGPTLNRLGFTTDLNEQDVIMGRGERRLFHAVRHIVTRYHPAAVFIYNTCVPAMEGDDLEAVCQAAQTATGVPVIAIDAAGFYGSKNLGNRLAGDVMVKQVIGQREPAPWPESTLFAPEQRHDIGLIGEFNIAGEFWHIQPLLDELGIRVLGSLSGDGRFAEIQTMHRAQANMLVCSRALINVARALEQRYGTPWFEGSFYGIRATSDALRQLAALLGDDDLRQRTEALIAREEQAAELALQPWREQLRGRKALLYTGGVKSWSVVSALQDLGMTVVATGTRKSTEEDKQRIRELMGEEAVMLEEGNARTLLDV…	pN2KD163	pN2KD147
			MAEIFRTDKPLAVSPIKTGQPLGAILASLGIEHSIPLVHGAQGCSAFAKVFFIQHFHDPVPLQSTAMDPTSTIMGADGNIFTALDTLCQRNNPQAIVLLSTGLSEAQGSDISRVVRQFREEYPRHKGVAILTVNTPDFYGSMENGFSAVLESVIEQWVPPAPRPAQRNRRVNLLISHLCSPGDIEWLRRCVEAFGLQPVILPDLAQSMDGHLAQGDFSPLTQGGTPLRQIEQMGQSLCSFAIGVSLHRASSLLAPRCRGEVIALPHLMTLERCDAFIHQLAKISGRAVPEWLERQRGQLQDAMIDCHMWLQGQRMAIAAEGDLLAAWCDFANSQGMQPGPLVAPTGHPSLRQLPVERVVPGDLEDLQTLLCAHPADLLVANSHARDLAEQFALPLVRAG…
9	Methanococcus maripaludis (strain C7 / ATCC BAA-1331)	ATGGCTAGCTGGAGCCACCCGCAGTTCGAAAAACATATGGTTTTGAACTTGGACACTGAAAACAGAAAGACTCAAAATGGTAACAACTGTGATGATTTCGATATCGAAGTTAAGATTCCTAAGTCAATCTTCGAAAAGTTGAAGTCCATTGAAGCTTTGAAGGCTAGAGAGTCTCAAATGTGTATCTCTGGTAAGGATGACTCCATCCCAACTTGTGACAAGAACTCTACACCAGGCATCATCACTCAAAGATCTTGTGTTTACGGTGGTGCTCGTGTCGTCTTGATGCCAATTACTGACGCTGTCCATTTGGTTCACGGTCCAGTTGGTTGTGCTGCTTGTACCTGGGATATCAGAGGTTCTAAGTCTACTGGTGATAAATTATACAAGAACGGTTTC…	MASWSHPQFEKMVLNLDTENRKTQNGNNCDDFDIEVKIPKSIFEKLKSIEALKARESQMCISGKDDSIPTCDKNSTPGIITQRSCVYGGARVVLMPITDAVHLVHGPVGCAACTWDIRGSKSTGDKLYKNGFTTDLQESDIVFGGEKKLYESILEVHKLYSPGAIFVYSTCVVGLIGDDIKAVCKQAEEATGCRVIPVQSEGFKSFNKSAGHKLACDAMLDYLIGTEEPEEEHPYSINIIGEFNVAGDLWGIIPLYEKMGVKVHTAITGDSTVKKVASAHRSKLNIVQCQKSSNYLAAQMQKKYGIPNLKVNFFGIDETTKSLRAVAEFFGDEEMIKKTEELIKSEVKNLRDEISEYKKDLAGSTVAIYSGAHKSWALVSAFGELDMEIIMSGTQNGKP…	pN2KD163	pN2KD154
			MAEKKFAVINPCKICQPMGAIFALMGVKNSMPLIHGSHGCSTYMRFQLGRHFKEAVNVASTSMSEANAVLGGEENLKHAIRNVSRIYGPEIIGVTTSCLSETIGDDVEGIIRLFKKQNDDLPEIVPISTPSYKHTHVEGYDSTVKALVEHLATSSKPNSKLNVITGMVSPGDIAETKKLLLEMGIESIILTDTSESMDAPYDGEVSFVMSAGTTVEEIKDTANSFATISLCKHANSAAKFLHDAYGIKSVSPYLPIGLQSTDEFINELCKLTNKDIPEQITRERGKLIDAMIDAHQHNFGRKVAIYGDPDVVVGFTRFVLELGMIPSIVCTGSESKTFVEDIEAVTKDSKHKPVILAPGDLYDLHQEIKKSKVDLLIGNSYGSRIAGAENIPLIRMGFP…
10	Methanosarcina acetivorans (strain ATCC 35395 / DSM 2834 / JCM 12185 / C2A)	ATGGCTAGCTGGAGCCACCCGCAGTTCGAAAAACATATGAAGGAATTGACTGGTATCGTTGACACTTTGGAAGAAAGACAACCATACATCACCAGAAAGCAAGAAAAGGGTGACGTTATCCCATTGGCCTGCGACAACAACTCTTTGGCTGGTGCCATTTCCCAAAGAGCTTGTGTCTACTCCGGTGCTCGTGTCGTCTTGAACCCAGTTACTGATGCTGTCCATTTGGTTCACGGTCCAATCGGTTGTGCTGGTTACACCTGGGACATCAGAGGTGCTAAGTCCTCAGGTGTCGAAACCAATCGTAGTTCCTTCTCTACTGACATGAAAGAAATTGATGTTGTTTTCGGTGGTGAAAAGAAGTTATCTAACGCTATCGATGAATTGGTCGGCATCTAC…	MASWSHPQFEKMKELTGIVDTLEERQPYITRKQEKGDVIPLACDNNSLAGAISQRACVYSGARVVLNPVTDAVHLVHGPIGCAGYTWDIRGAKSSGVETNRSSFSTDMKEIDVVFGGEKKLSNAIDELVGIYHPPVIFVYSTCIVGIIGDDLESVCKTASKKHNIPVIPVKSEGFKGNKSDGYKAACDALKQLIKKPEVKKPDAGPEVNRPKINILGDFNVAGDVWLVKPLFERMGIEVIVSMTGDSTAESISRAAEADLNLVQCSGSMTYLAKWMQKEYGIPYQTISFFGIEDISIALRKTAEYFGSEEMKKIAEEILETETNRIMPEISRVRERVKGKKAAIYMGGPAKALTLIKGFAELGMEVVIIGTQTGKKEDYEQISYSVRDGTVIVDDANPL…	pN2KD163	pN2KD148
			MAERNYATVNPCVMCQPMGSALAFKGVENTMVLYHGSQGCSTYMRLHLAHHFREPVDIASSSLSEKGAVYGGRENLKKGLRNVINRYKPKVIGVATTCLAETIGDDVPAIIREFKEEEGIGDDLEKDIIIIPVSTPSYGESHVSGYIKALDAVVRKFTEKPESPEESKSPEDVELMDCMENMEIMEYTEILEKEKAKANVREAKKPDMEEETDAIEASNGKLNLIPVESISPADVRELKEILAETAGDYIFLPDISETFDAPLGEELPKIAPGGTPLSEIADMPNSKASLGLGIVSTNLAVKYLEASHGVPGHNVPIPIGLLNNDLFFTELVRILGCPIPEKYQKERGRLLDSMVDVHKYLYGVKAAVYGDPDTVFSLTTFMLELGINPVLVATGSKSR…
11	Methanosarcina barkeri CM1	ATGGCTAGCTGGAGCCACCCGCAGTTCGAAAAACATATGAAAGAAAAGATTGGTATTGTCGACACTTTGGAAGAAAGAAAGCCATACATCACTCGTAAGCAAGAAAAGGGTCAAGAGATTCCTTTGGCTTGTGACAACAACTCTCTTGCTGGTGCTATCTCCCAAAGAGCCTGTGTCTATTCTGGTGCCAGAGTTGTTTTGAACCCAGTTACTGATGCTGTCCATTTGGTCCACGGCCCAATTGGTTGTGCTGGTTACACCTGGGACATTAGAGGTGCTAAATCTTCTGGAATTGAAACCAACAGAACTTCTTTCTCTACCGATATGAAGGAGATTGATGTTGTTTTCGGTGGTGAAAAGAAGTTGTCCAACGCTATTGACGAATTAGTTGAACTCTAC…	MASWSHPQFEKMKEKIGIVDTLEERKPYITRKQEKGQEIPLACDNNSLAGAISQRACVYSGARVVLNPVTDAVHLVHGPIGCAGYTWDIRGAKSSGIETNRTSFSTDMKEIDVVFGGEKKLSNAIDELVELYHPPVIFVYSTCIVGIIGDDLESVCKTASQKHNIHVIPVKSEGFKGNKSDGYKAACDALKRLIKRPSEDEIKKKGPRVPETIKPKINILGDFNVAGDVWLVKPLFEQMGIEVIVSMTGDSTAKAISRAAEADLNLVQCSGSMNYLAKWMQAEYGIPYLNASFFGIEDISLALRRTADYFGSEEIKKRAEQILETEINRIMPEISRVREKVKGKKAAIYMGGPAKALTLIKGFDELGMEVVIIGTQTGKKEDYEQISYSVRDGTVIVDD…	pN2KD163	pN2KD158
			MAERNYATVNPCVMCQPMGSALAFKGIENTMVLYHGSQGCSTYMRLLLAHHFREPVDIASSSLSEKGAVYGGRENLKKGLRNVINRYNPKVIGVATTCLAETIGDDVPAIIREFKEEQEIGDDPEKDIIIIPVSTPSYGESHVSGYIKALDAVVRKFTEKTEEEKTVKIPNGKLNVIPVESLSPADVRELKEIFDVMAGDYIFLPDISETFDAPLREDLPKIAPGGTPLSEIADMPNSRASLGLGTVSKNLAVKYLEESYGVHGYDVPIPIGLSNTDIFFTELVKIIGCPIPEKYQKERGRLLDAMVDVHKYLYGVKAAVYGDPDFVFSLTTFMLELGINPVLIATGSKSRDFETKIRQIVEKTNPELEPVVLNGIDFDTFNDAVSQCNPEILIGNSNG…
12	Methanothermobacter marburgensis (strain ATCC BAA-927 / DSM 2133 / JCM 14651 / NBRC 100331 / OCM 82 / Marburg)	ATGGCTAGCTGGAGCCACCCGCAGTTCGAAAAACATATGAACCATTCTACTGGTAACTGTTCTAGTAAGGAAAATTTCTCTGCTGACACTACCGCTGACTTGAAGGTCGAAGAAGTTCCAGAAGCTGTCATCAACACCTTGTCTCCAAGAAGAGAACACTTCACCAGATCCTGCTCCGGTGGGGGCCCAAGATGTAACAGAGAATCTTTGCCAGGTATGGTTACCCAAAGATCTTGTGTCTATGGTGGTGCCAGAGTTGTTTTGATGCCAATCACTGATGCCGCCCATTTGGTTCACGGTCCTGTCGGTTGTGCTGCTTGTACCTGGGATATCAGAGGGTCTAGATCGTCTAAATCCGAATTGTACAGAATGGGTTTCTCCACCGGTTTGGAAGAAAAG…	MASWSHPQFEKMNHSTGNCSSKENFSADTTADLKVEEVPEAVINTLSPRREHFTRSCSGGGPRCNRESLPGMVTQRSCVYGGARVVLMPITDAAHLVHGPVGCAACTWDIRGSRSSKSELYRMGFSTGLEEKDVVFGGEDKLLECILEINEIHSPSAIFVYSTCVSGVIGDDIAAVCRTAENKTGKWVIQVQSEGFRSFNKSLGHQLACDVILRHIIGRGDAEVRENSVNLVGEFNVAGDLWEIKGLLEKMGIHVVSSITGDSTVAEISEAHTAQLNIVQCSKSSGYIAEEMKRKYGIPYINVNFFGIKETMDSLLSISDFFDLNAEERISSMAEKTHEMIRGYRRALEGKKVAIYVGGNKAWSLIRAFRDLGMEVIMSGTQNGLPEDYLKIMEKSGRE…	pN2KD163	pN2KD145
			MAERSTIINPGIICQPLGAVMAFLGIRGSMPLIHGSQGCSTYMRFQLTRHFREPVNIASSSLSEATVVYGGEENLLRALKTVEEQYSPEVIGVISGCLSETIGDDIDRIVDKHRESGGSEIITVSSPGFRGSHVDGYEAAVKSILRSLVMEHAEPVDRINIINGIMSPADTSEIKNILEGMGVDFLMITDNSESLDEPFDGDPYFITRHGTSIHDIATAGDSMATLNLGGYGGGEFLEKKYGVKNIELPIPAGLEGTDKFLGVLLDLFHSDISRSIRRERGRLMDAMIDSHQYTSGRRVAIFADPSYVVAVTSLVLEMGMQPYVFTGSRSRYFHEKISQFQRKWGFQFPAESGVDISGLKENLAGREVDVLIGNSHCARVARELGVPLLRMGFPVYDRV…
13	Methanothermobacter thermautotrophicus (strain ATCC 29096 / DSM 1053 / JCM 10044 / NBRC 100330 / Delta H) (Methanobacterium thermoautotrophicum)	ATGGCTAGCTGGAGCCACCCGCAGTTCGAAAAACATATGAACCATTCTACAGGTAACTCCTCTAACAACAAGGAATTCCCAGGTTCTAATTTAGAATTCCAAGTTGGTCATGTCGACAGAGTCATTGACACTATCCCATCCAGAAGAGGTCACTTCAAGCGTTCCGGCGGTGGTGGTCCATGTTGTAACAAGGCCTCCGTTCCAGGTATGGTTACCCAAAGATCTTGTGTCTACGGTGGTGCCAGAGTTGTCTTGATGCCAATCACTGATGCTGCCCACATTGTCCATGGTCCAGTCGGTTGCGCCGCTTGTACCTGGGACATCCGTGGTTCCAGATCATCCAAGTCTGACTTGTACAAGACCGGTTTCTCTACCAACTTGGAAGAAAAGGATGTCGTT…	MASWSHPQFEKMNHSTGNSSNNKEFPGSNLEFQVGHVDRVIDTIPSRRGHFKRSGGGGPCCNKASVPGMVTQRSCVYGGARVVLMPITDAAHIVHGPVGCAACTWDIRGSRSSKSDLYKTGFSTNLEEKDVVFGGEDRLLKCILEVDEIYSPSAIFVYSTCVSGVIGDDITAVCRNAEYKTGKWVIPVQSEGFRSFNKSLGHQLACDVLLDHVIGRGDAEVGERSVNLVGEFNVAGDLWEIKRLLEKMGVKVVASITGDSTVAEISAAHKAQLNLVQCSKSSGYIAEEMEKRHGTPHINVNFFGMRETMDSLISISEFFGLELAEKWVLGMVEETKRKVARYRNTLEGKKVAIYVGGNKAWSLIRAFEDLGMEVIMSGTQNGLPNDYLRIMEKSGRELI…	pN2KD163	pN2KD156
			MAENITINPGRICQPLGAVMAFLGVRGAMPLIHGSQGCSTYMRFQITRHFREPVNIASSSLNEATVVYGGEKNLLKAIRTVEENYKPEVIGVISGCLSETIGDDINRIVRIYRDAGSESRIIPVSTPGFKGSHVDGYDMAVTSILRSIAGDPSDQIERVNVINGIMSPADTYELKSILRSMGTEFLMITDTSESLDEPFNGDPYFITRHGTPISKIEGASNSMATLSLGGCKGGRVLEGRYGIKNIGLEIPAGLENTDRFIGKLTELFDASISQSLMRDRGRLIDAMIDAHQYTYGRNVAIFTDPGYAVAITSMVLEMGMTPSAVFTGSESIYFNEKISQLQKEYGFKCMAMSGADIFDLQSYISEKPIDVLIGNSYCGRAAEENGIPLMRVGFPVYDR…
14	Nostoc sp. (strain PCC 7120 / SAG 25.82 / UTEX 2576)	ATGGCTAGCTGGAGCCACCCGCAGTTCGAAAAACATATGAAGAACACTCAAGGTAAGATCAATGAATTGTTGAACGAATCCGGTTGTGAACACAACCAACACAAGCACGGTGAAAAGAAGAACAAGTCTTGTTCTCAACAAGCCCAACCAGGTGCCGCTCAAGGTGGTTGTGCTTTCGATGGTGCTATGATTTCCTTGGTCCCAATCGTTGACGCTGCTCATTTGGTTCATGGTCCAATTGCATGCGCTGGCAACTCTTGGGGTTCAAGAGGTTCTCTATCTTCTGGTCCACAATTGTATAAGATGGGTTTCACCACTGACATGTCTGAAAACGATGTTATCTTCGGTGGTGAAAAGAAGTTGTACAAGGCTATTTTGGAAATTCACAAGAGATACAAC…	MASWSHPQFEKMKNTQGKINELLNESGCEHNQHKHGEKKNKSCSQQAQPGAAQGGCAFDGAMISLVPIVDAAHLVHGPIACAGNSWGSRGSLSSGPQLYKMGFTTDMSENDVIFGGEKKLYKAILEIHKRYNPSAVFVYATCVTALIGDDIDAVCKTAAEKIGTPVIPVIAPGFIGSKNLGNRFGGESLLDYVVGTAEPEYTTPYDINLIGEYNIAGEMWGVLPLLEKLGIRVLSKITGDARFEEIRYAHRAKLNVMICSRALLNMARKMEENYGIPYIEESFYGIDDMNRCLRNIAAKLGDPDLQARTEKLIAEETAALDLALAPYRARLKGKRVVLYTGGVKSWSIISAAKDLGIEVVATSTRKSTEEDKAKIKRLLGADGIMLEKGNAKELLQLVK…	pN2KD163	pN2KD152
			MAEVTLPNKSVAVNPLKQSQALGASLAFLGLKGMIPLFHGSQGCTAFAKVVLVRHFREAIPLATTAMTEVTTILGGEDNIEQAILTLVEKSSPEIIGLCSTGLTETRGDDIERFLKDIRDRHPEISHLPIVFAPTPDFKGALQDGFAAAVESIVQEIPQPGTTRSEQVTILAGSAFTPGDLQEIKEIVTAFGLVPIFVPDIGASLDGHLDEEYSSVTTSGTTVKQLQEVGCSAFTIALGESMRGAARILEDRFNIPYEVFSELTGLEPVDEFIQALAILSSNSVPEKYCRQRRQLQDAMLDTHFYFGAKRISLALEPDLLWSMVKFLQSMGTQIHAAVTTTRSPLLEQLPIKSVTIGDLEDFEQLAVESDLLIGNSNLAAIAKRLSIPHYRLGIPIYDR…
15	Paenibacillus sabinae T27	ATGGCTAGCTGGAGCCACCCGCAGTTCGAAAAACATATGGAACCAATCAGAAAGGAAGAACTGGACGACCAAGCTTGTGGTTCTATGGCTCCAAAGAGCAAGCCATGTCCAAGACCAAAGCCTGGTGAAGCTGCTGGTGGTTGTTCTTTTGATGGTGCTCAAATCACCTTATTGCCAATCATGGACGCTGCCCATTTGGTTCACGGTCCAGTTGCCTGTGCTGGTAACTCCTGGGAATCCAGAGGTTCCTTGTCTTCTGGACCATCCTTGTCTCAATATGGTTTTGCTACCGATTTGGGTAACAACGACATTATTTTCGGTGGTGAAAAGAAACTAAGAGACTCTATTGACTACATTGCCGGTAGATTCACACCTCCAGCTATCTTCGTCTACTCTACT…	MASWSHPQFEKMEPIRKEELDDQACGSMAPKSKPCPRPKPGEAAGGCSFDGAQITLLPIMDAAHLVHGPVACAGNSWESRGSLSSGPSLSQYGFATDLGNNDIIFGGEKKLRDSIDYIAGRFTPPAIFVYSTCVTALIGEDMDAVCKEASDRLGIPIVPVNSPGFVGSKNLGNRLAGDALLQYVIGTGEPEQETPLGVNLIGEYNIAGEMWDIEKLMNQAGITLLSRITGDARYKEITWAHRAKANMVVCSRALLGLAKQMESKYGIPYFEGSFYGAKETTYSLRQMAFLLNDREMERRVDRLTEREENRLAHDLRPYRKILKGKKAVLYTGGVKSWSVISALKELGIQVVGVGTNKSSDEDVQRIADRVGDDTEYIPEGGASRIIKTVRERKADIMIA…	pN2KD163	pN2KD153
			MAEKRRSKPVSVNPLKIGQSLGGVLAMQGCYRAMPIVHGSQGCSAFPKALLTRHFREPIAVQTSALQEMDVIFDANRNLEEALNAVLSKHRPDIIGIIGTELTDVAGVDYQSMLKSYKRERNMRGGLAFSVTLPDFRGSLESGFSVTVEAMVDELIQQAGLRGQRNVNSRQITLLPGSYLTPGDVMELKEIVSSFGFEVIALPDISTSLSGHLLTGFSPLTRGGVPLDSMLQSLQSGLTIAFGASMERPARRLHNALGTPYKVFQGTMGLKASDELLNFLHQISGVPVPIRYCWQRENLLDCMLDAHFQFAGVSALAALEPDHLRSVSEWLEELGVEQKALVASCETPAVAEMEREVWVGDLDDAEVLGSGADLWISSSHGIAGAERIGAAFLPAGFPI…
16	Rhodobacter capsulatus (strain ATCC BAA-309 / NBRC 16581 / SB1003)	ATGGCTAGCTGGAGCCACCCGCAGTTCGAAAAACATATGTCTGAAGCTCTAAAATCCAAGATCGCTGATGTTTTGAACGAACCAGGTTGCGCTACCAATTCCACCAAGACTGACGTTCTTAGAAAAAAAGGTTGCACAAAGCAATTGACTCCAGGTGCTGCCGCCGGTGGTTGTGCTTTCGATGGTGCCATGATTGCTTTGCAACCAATTGTCGATGTCGCTCATTTGGTCCATGCTCCAGCCGCTTGTTGGTCTAACGGTTGGGACAACAGATCCTCCGCTTCTTCAGGTTCCGAATTGTACAGAAAGGGTTTCACCACCGATTTAAGTGAATTGGACATTGTTATGGGTCACGGTGAAAAGAAGTTGTATCGTGCTTTGCGTGAAGTGATCGAAGCT…	MASWSHPQFEKMSEALKSKIADVLNEPGCATNSTKTDVLRKKGCTKQLTPGAAAGGCAFDGAMIALQPIVDVAHLVHAPAACWSNGWDNRSSASSGSELYRKGFTTDLSELDIVMGHGEKKLYRALREVIEAESPAAVFVYATCVTALIGDDLDAVCKAATAKWGTPCIPVNVPGFAGSKNLGNKLGGEALLDHVIGTLEPETVTPYDVNIIGDYNLSGELWQVKPLLDKLGIRILGSIAGDARYKQVAMAHRAKVTMLVCSQALINVARKMQERYGIPYFEGSFYGISDTSQSLRRMCELLVDQGAPKDLLNRCEVLIAREEAKAWAALKPFRPRVAGRRVLLYTGGHKSWSVVSALQELGMEVVGTSMRKATANDRDRVIEIMGDDKHMYENMAPRE…	pN2KD163	pN2KD159
			MAELTHPRRALSTNPLKTSAPLGAAMAYLGIEGAVPLFHGAQGCTAFGVVHLVRHFKEAVPLQTTAMNEVSTILGGGEQIEEAIDNIRKRANPKFIGIASTALTETRGEDIAGELRAMQARRKDWAGTAVVHAATPDFEGGQQDGWAKAVEAIVAALVPVTAERDPDLRQVTLLVPSYFTTAEIDEAVRMIRAFGLSPIVLPDLSTSLDGHLSDDWSGHSLGGTRLDDIARIPRSAVTLAIGEQMRAAAQMIEDRALVPYRVFQSLTGLKAVDAFVRVLMELSGMQDPPPSIKRDRARMMDAALDAHFFTGGLRVAIGADPDLMFALSTALVSMGAEIVTAVTTTQNSALIEKMPCAEVILGDLGDVERGAGQAEAQILITHSHGRHAAAALHLPLVRA…
17	Synechococcus sp. JA-2-3B'a(2-13)	ATGGCTAGCTGGAGCCACCCGCAGTTCGAAAAACATATGCCATTGATTTCTAGAACCAAGGTCGCTGAACTATTGAACGAAACTGCCTGTGAACACAACCACAAGAAGGATGGTAAGGGTAAGAACAAAGTTTGTGCCGAACAAGCTAAGCCAGGTGGTGCTCAAGGCGGTTGTGCTTTCGACGGTGCCTCTATTGCTTTGGTTCCAATCGCTGATGCTGCTCATTTGGTCCACGGTCCAATCGCTTGTTCTGGTAACTCTTGGGGTACTAGAGGTTCTTTGTCCTCCGGTCCACAATTGTACAGAGTGGGTTTCACTACTGACTTGTCTGAAAACGAAATCATTTTCGGTGGTGAAGAAAAGTTGTTCCAAGCTATCTTGGATTTGCAAGCTAAGTAC…	MASWSHPQFEKMPLISRTKVAELLNETACEHNHKKDGKGKNKVCAEQAKPGGAQGGCAFDGASIALVPIADAAHLVHGPIACSGNSWGTRGSLSSGPQLYRVGFTTDLSENEIIFGGEEKLFQAILDLQAKYQPAAIFVYLTCVTALIGDDVEAVCQRASRQLGIPVIPVNAPGFVGSKNLGNRLAGEALLDYVIGTASPEYTTPRDINLIGEYNIAGELWDVLPLFDELGIRILAKITGDGRYREICTAHRAKLNVLICAKALLNVGRKMQERYGIPYIEASFYGLQEMNHCLRAIAQGLKDPELQERTEALIERETRATEAALAPYRQRLAGKRVVLYTGGVKSWSIISAARDLGMQVTATSTRKSTEEDKARIRELLGQDGILLDKGSPQELLKVV…	pN2KD163	pN2KD149
			MAEMAQLIQERKPLSVNPLKLSAPLGAALAFLGIKGCLPLFHGSQGCTAFAKALLVRHFREAIPMSTTAMSEVDTILGGEENVEAAILTLVEKAQPELIGLLTTGLTETRGDDMPRILRELRRRQPQLQDLPIVLASTPDFKGSLQDGYAIAVNSLVSTLPESPSGSVRPAQVTVLCGPALTPADAQEIKEMAEAFGLEPILVPDPAGSLDGHLGTGFRATPDGGTTLEQLRQLGRSGLTIAVGESMRPAAQILAQRFGTPYRVFPHLTGLKAVDPFLATLADHSQQPVPSRYRRQRSQVQDALLDCHFFFGNQRIALALEADLLWGWVDWLLDMGCQIQAAISPTPDPHLTTLPIEAVRVGDLGDLEELAPGADLLVGNSHVARLGKRLGIPVHRMGI…
	Azotobacter vinelandii DJ	ATGGCTAGCTGGAGCCACCCGCAGTTCGAAAAACATATGAAAGCCAAGGATATTGCCGAACTGCTCGACGAGCCCGCCTGCAGTCACAACAAGAAGGAAAAGTCCGGCTGCGCCAAGCCCAAGCCGGGCGCCACCGACGGTGGCTGCTCCTTCGACGGCGCGCAGATCGCCCTGCTGCCCGTCGCCGACGTGGCGCATATCGTTCACGGGCCGATCGCTTGCGCCGGCAGTTCCTGGGACAACCGCGGCACCCGCTCCAGCGGGCCGGACCTGTACCGCATCGGCATGACCACCGATCTCACCGAGAACGACGTGATCATGGGGCGCGCCGAGAAGCGCCTGTTCCATGCCATCCGCCAGGCGGTGGAAAGCTATTCGCCGCCGGCGGTGTTCGTCTAC…	MASWSHPQFEKHMKAKDIAELLDEPACSHNKKEKSGCAKPKPGATDGGCSFDGAQIALLPVADVAHIVHGPIACAGSSWDNRGTRSSGPDLYRIGMTTDLTENDVIMGRAEKRLFHAIRQAVESYSPPAVFVYNTCVPALIGDDVDAVCKAAAERFGTPVIPVDSAGFYGTKNLGNRIAGEAMLKYVIGTREPDPLPVGSERPGIRVHDVNLIGEYNIAGEFWHVLPLLDELGLRVLCTLAGDARYREVQTMHRAEVNMMVCSKAMLNVARKLQETYGTPWFEGSFYGITDTSQALRDFARLLDDPDLTARTEALIAREEAKVRAALEPWRARLEGKRVLLYTGGVKSWSVVSALQDLGMKVVATGTKKSTEEDKARIRELMGDDVKMLDEGNARVLLK…	pDB2066	pDB2071
			MAEIINRNKALAVSPLKASQTMGAALAILGLARSMPLFHGSQGCTAFAKVFFVRHFREPVPLQTTAMDQVSSVMGADENVVEALKTICERQNPSVIGLLTTGLSETQGCDLHTALHEFRTQYEEYKDVPIVPVNTPDFSGCFESGFAAAVKAIVETLVPERRDQVGKRPRQVNVLCSANLTPGDLEYIAESIESFGLRPLLIPDLSGSLDGHLDENRFNALTTGGLSVAELATAGQSVATLVVGQSLAGAADALAERTGVPDRRFGMLYGLDAVDAWLMALAEISGNPVPDRYKRQRAQLQDAMLDTHFMLSSARTAIAADPDLLLGFDALLRSMGAHTVAAVVPARAAALVDSPLPSVRVGDLEDLEHAARAGQAQLVIGNSHALASARRLGVPLLRA…

## Sheet: A. vinelandii strains
	Source of nifEN gene(s)	A. vinelandii strain background	Plasmid for genomic integration	A. vinelandii strain name	Nif complementation under arabinose	Note
1	Anabaena variabilis	DJ2898	pN2KD161	DJ2934	YES	Slow growth
2	Arcobacter nitrofigilis (strain ATCC 33309 / DSM 7299 / LMG 7604 / NCTC 12251 / CI) (Campylobacter nitrofigilis)	DJ2898	pN2KD155	DJ2923	YES
3	Azotobacter vinelandii DJ	DJ2898	pN2KD144	DJ2917	YES
4	Chlorobaculum tepidum (strain ATCC 49652 / DSM 12025 / NBRC 103806 / TLS)	DJ2898	pN2KD157	DJ2932	YES	Slow growth
5	Fischerella thermalis	DJ2898	pN2KD146	DJ2918	YES
6	Geobacter metallireducens (strain GS-15 / ATCC 53774 / DSM 7210)	DJ2898	pN2KD160	DJ2925	YES
7	Hydrogenobacter thermophilus (strain DSM 6534 / IAM 12695 / TK-6)	DJ2898	pN2KD150	DJ2920	YES
8	Klebsiella oxytoca	DJ2898	pN2KD147	DJ2928	NO
9	Methanococcus maripaludis (strain C7 / ATCC BAA-1331)	DJ2898	pN2KD154	DJ2930	NO
10	Methanosarcina acetivorans (strain ATCC 35395 / DSM 2834 / JCM 12185 / C2A)	DJ2898	pN2KD148	DJ2929	NO
11	Methanosarcina barkeri CM1	DJ2898	pN2KD158	DJ2933	NO
12	Methanothermobacter marburgensis (strain ATCC BAA-927 / DSM 2133 / JCM 14651 / NBRC 100331 / OCM 82 / Marburg)	DJ2898	pN2KD145	DJ2927	NO
13	Methanothermobacter thermautotrophicus (strain ATCC 29096 / DSM 1053 / JCM 10044 / NBRC 100330 / Delta H) (Methanobacterium thermoautotrophicum)	DJ2898	pN2KD156	DJ2931	NO
14	Nostoc sp. (strain PCC 7120 / SAG 25.82 / UTEX 2576)	DJ2898	pN2KD152	DJ2921	YES
15	Paenibacillus sabinae T27	DJ2898	pN2KD153	DJ2922	YES
16	Rhodobacter capsulatus (strain ATCC BAA-309 / NBRC 16581 / SB1003)	DJ2898	pN2KD159	DJ2924	YES
17	Synechococcus sp. JA-2-3B'a(2-13)	DJ2898	pN2KD149	DJ2919	YES
	Azotobacter vinelandii DJ	DJ2898	pDB2071	DJ2926	YES
