# Supplementary material for: Nitrogenase cofactor biosynthesis using proteins produced in mitochondria of Saccharomyces cerevisiae
Source: mBio. 2023 Dec 21;15(2):e03088-23. doi: 10.1128/mbio.03088-23 (PMC10865832; doi:10.1128/mbio.03088-23)
Supplement: Table S3 — DNA sequences used for nifEN expression in S. cerevisiae, sequences of the expressed NifEN proteins, plasmids generated, and the resulting yeast strains. [file mbio.03088-23-s0004.xlsx]

## Sheet: DNA and protein sequences
	Source of nifEN gene(s)	DNA sequence (complete with targeting signal, epitope tags and linkers resulting from cloning)	Protein sequence (complete)
1	Anabaena variabilis	ATGGCCTCCACTCGTGTCCTCGCCTCTCGCCTGGCCTCCCAGATGGCTGCTTCCGCCAAGGTTGCCCGCCCTGCTGTCCGCGTTGCTCAGGTCAGCAAGCGCACCATCCAGACTGGCTCCCCCCTCCAGACCCTCAAGCGCACCCAGATGACCTCCATCGTCAACGCCACCACCCGCCAGGCTTTCCAGAAGCGCGCCTACTCTTCCTCAGCATGGAGTCATCCTCAGTTTGAGAAAGGTGGAGGTTCAGGTGGTGGAAGCGGTGGATCTGCTTGGTCACATCCACAATTTGAAAAAGGATCCATGAAGATCACGCAAGGTAAAATCAACGAATTGTTGTCCGAACCAGGTTGTGAACACAACCACCACAAGCACGGTCAAAAGAAGAACAAGTCTTGT…	MASTRVLASRLASQMAASAKVARPAVRVAQVSKRTIQTGSPLQTLKRTQMTSIVNATTRQAFQKRAYSSSAWSHPQFEKGGGSGGGSGGSAWSHPQFEKGSMKITQGKINELLSEPGCEHNHHKHGQKKNKSCHQQAQPGAAQGGCAFDGASIALVPITDAAHLVHGPIACSGNSWGGRGSLSSGSHLYKMGFTTDLSENDIIFGGEKKLYKAILEVQQRYQPAAVFVYSTCVTALIGDDLDPVCEAAAKKTGIPVIPVNSPGFIGSKNLGNRVGGEALLEYVIGSAEPEYTTPLDINLIGEYNIAGELWGVLPLFEKLGIRVLAKITGNAKYKEVQYAHRAKLNVMICSKALINVARKMEERYGIPYIEESFYGVDDMNRCLRNIAAKLGDQGLQERV…
2	Arcobacter nitrofigilis (strain ATCC 33309 / DSM 7299 / LMG 7604 / NCTC 12251 / CI) (Campylobacter nitrofigilis)	ATGGCCTCCACTCGTGTCCTCGCCTCTCGCCTGGCCTCCCAGATGGCTGCTTCCGCCAAGGTTGCCCGCCCTGCTGTCCGCGTTGCTCAGGTCAGCAAGCGCACCATCCAGACTGGCTCCCCCCTCCAGACCCTCAAGCGCACCCAGATGACCTCCATCGTCAACGCCACCACCCGCCAGGCTTTCCAGAAGCGCGCCTACTCTTCCTATCCATATGATGTTCCAGATTATGCTGGATCCATGGTCAACAAGAAATTGATTCAAGAATTGTTGTCTGAATCTGCTTGTTCCCACAACAAGGAAAAGAAGTCTTCTTGTGACAAGCCAAAGCCAGGTGCCACCTCTGGTGGTTGTGCTTTCGAAGGTGCTCAAATCGCCTTATTCCCATTTGCTGATGTT…	MASTRVLASRLASQMAASAKVARPAVRVAQVSKRTIQTGSPLQTLKRTQMTSIVNATTRQAFQKRAYSSYPYDVPDYAGSMVNKKLIQELLSESACSHNKEKKSSCDKPKPGATSGGCAFEGAQIALFPFADVVHLVHSPATCIGASWETRQTLTSHHGENNTITGYTTDVNTNDVIFGGDKKLEDAINYIVANKNPKGIFVYETCVTAMIGDDMDNTCNRMEEKHGIPIVVIHSPGFVGGKNLGSRLGGESVLHQLIGTKEPEEIHPFGINLIGEYNVTGDMWQYTPILEKIGIKVVSTLAGDGRIENIQMAHRAKLNVIVCAKSLISLTRKMQERYNIPYISISFYGKRDTTNAIMSIVNAFGDEKLIKRAKEVIEEEETKLEKALTPYRKILEGKK…
		ATGGCCTCCACTCGTGTCCTCGCCTCTCGCCTGGCCTCCCAGATGGCTGCTTCCGCCAAGGTTGCCCGCCCTGCTGTCCGCGTTGCTCAGGTCAGCAAGCGCACCATCCAGACTGGCTCCCCCCTCCAGACCCTCAAGCGCACCCAGATGACCTCCATCGTCAACGCCACCACCCGCCAGGCTTTCCAGAAGCGCGCCTACTCCTCTGGATCCATGGAATCTATCTCCGCCAAGCCTTTGCAATTGAACCCAATCAAACTATCCCAACCAATGGGTGCTATGTTATGTTTCTTGGGCATCAAGAACTGTATGCCATTGATGCACGGTGCTCAAGGTTGTGCTTCTTTCACCAAGGTCTTTTTCACCAGACACTTCAACGACCCAATTGCTGTGCAAACC…	MASTRVLASRLASQMAASAKVARPAVRVAQVSKRTIQTGSPLQTLKRTQMTSIVNATTRQAFQKRAYSSGSMESISAKPLQLNPIKLSQPMGAMLCFLGIKNCMPLMHGAQGCASFTKVFFTRHFNDPIAVQTTAVNDITAVIDGGDYAISESIKNITKKVQPDLVGLFTTGLTETKGDDIKGACLLVQDQQKMVYVNTPDFEGSIESGFAKSIEAIIDQLVASASEVDVNKAVIIPNVNLKPIEIEKIKDTIALFGYEVLSLPDLSDSLDGHLGLKQGALSSGGITVEDIEKLGTCSLAISIGSSVKKAGDKLKAKNENMKLLHFDSLGGLEDSDKFFKALCQIKNISTPHPSIVRWRKRLQDAMLDSHFAIGSASVVLALEPDQCISVANTIIEAGA…
3	Azotobacter vinelandii DJ	ATGGCCTCCACTCGTGTCCTCGCCTCTCGCCTGGCCTCCCAGATGGCTGCTTCCGCCAAGGTTGCCCGCCCTGCTGTCCGCGTTGCTCAGGTCAGCAAGCGCACCATCCAGACTGGCTCCCCCCTCCAGACCCTCAAGCGCACCCAGATGACCTCCATCGTCAACGCCACCACCCGCCAGGCTTTCCAGAAGCGCGCCTACTCTTCCTATCCATATGATGTTCCAGATTATGCTGGATCCATGAAAGCTAAGGACATCGCTGAGTTATTGGACGAACCAGCTTGTTCTCACAACAAGAAGGAAAAGTCCGGTTGTGCTAAACCAAAGCCTGGTGCCACCGATGGTGGTTGCTCCTTCGATGGTGCTCAAATCGCCTTACTACCAGTTGCTGACGTCGCT…	MASTRVLASRLASQMAASAKVARPAVRVAQVSKRTIQTGSPLQTLKRTQMTSIVNATTRQAFQKRAYSSYPYDVPDYAGSMKAKDIAELLDEPACSHNKKEKSGCAKPKPGATDGGCSFDGAQIALLPVADVAHIVHGPIACAGSSWDNRGTRSSGPDLYRIGMTTDLTENDVIMGRAEKRLFHAIRQAVESYSPPAVFVYNTCVPALIGDDVDAVCKAAAERFGTPVIPVDSAGFYGTKNLGNRIAGEAMLKYVIGTREPDPLPVGSERPGIRVHDVNLIGEYNIAGEFWHVLPLLDELGLRVLCTLAGDARYREVQTMHRAEVNMMVCSKAMLNVARKLQETYGTPWFEGSFYGITDTSQALRDFARLLDDPDLTARTEALIAREEAKVRAALEPWR…
		ATGGCCTCCACTCGTGTCCTCGCCTCTCGCCTGGCCTCCCAGATGGCTGCTTCCGCCAAGGTTGCCCGCCCTGCTGTCCGCGTTGCTCAGGTCAGCAAGCGCACCATCCAGACTGGCTCCCCCCTCCAGACCCTCAAGCGCACCCAGATGACCTCCATCGTCAACGCCACCACCCGCCAGGCTTTCCAGAAGCGCGCCTACTCCTCTGGATCCATGGCTGAAATTATCAACAGAAACAAGGCTCTGGCCGTCTCTCCATTGAAAGCTTCTCAAACCATGGGTGCTGCGTTAGCTATCTTGGGTTTGGCCAGATCCATGCCATTGTTCCACGGTAGCCAGGGTTGTACTGCTTTCGCTAAGGTTTTCTTCGTTAGACATTTCAGAGAACCAGTTCCATTG…	MASTRVLASRLASQMAASAKVARPAVRVAQVSKRTIQTGSPLQTLKRTQMTSIVNATTRQAFQKRAYSSGSMAEIINRNKALAVSPLKASQTMGAALAILGLARSMPLFHGSQGCTAFAKVFFVRHFREPVPLQTTAMDQVSSVMGADENVVEALKTICERQNPSVIGLLTTGLSETQGCDLHTALHEFRTQYEEYKDVPIVPVNTPDFSGCFESGFAAAVKAIVETLVPERRDQVGKRPRQVNVLCSANLTPGDLEYIAESIESFGLRPLLIPDLSGSLDGHLDENRFNALTTGGLSVAELATAGQSVATLVVGQSLAGAADALAERTGVPDRRFGMLYGLDAVDAWLMALAEISGNPVPDRYKRQRAQLQDAMLDTHFMLSSARTAIAADPDLLLGF…
4	Chlorobaculum tepidum (strain ATCC 49652 / DSM 12025 / NBRC 103806 / TLS)	ATGGCCTCCACTCGTGTCCTCGCCTCTCGCCTGGCCTCCCAGATGGCTGCTTCCGCCAAGGTTGCCCGCCCTGCTGTCCGCGTTGCTCAGGTCAGCAAGCGCACCATCCAGACTGGCTCCCCCCTCCAGACCCTCAAGCGCACCCAGATGACCTCCATCGTCAACGCCACCACCCGCCAGGCTTTCCAGAAGCGCGCCTACTCTTCCTATCCATATGATGTTCCAGATTATGCTGGATCCATGGACACTCAAAAGATCTCGCTACTCGAAGGTAGAGAAAAGCAAGTTTACGAAAAGACCGCTGGTGGTGTTGAAGTCGACATTGCTTGCGACAAGACTTCTTTGTCCGGTTCTGTCTCCCAAAGAGCTTGTGTTTTCTGTGGTAGCAGAGTTGTTTTG…	MASTRVLASRLASQMAASAKVARPAVRVAQVSKRTIQTGSPLQTLKRTQMTSIVNATTRQAFQKRAYSSYPYDVPDYAGSMDTQKISLLEGREKQVYEKTAGGVEVDIACDKTSLSGSVSQRACVFCGSRVVLYPVADAIHIVHGPIGCAAYTWDIRGAVSSGPELHRLSFSTDLQEMDVIYGGEKKLYKSLIELIDQYQPNAAFIYSTCIIGLIGDDIDAVCKKVAKEKGIPVLPVHSEGFKGTKKDGYKAACMALMKLIGQGSTEGISKYSINILGEFNLAGEAWIIREYYEKMGIEVVATMTGDGRIDDIRRSHGASLNVVQCSGSMTTLAKEMEEKYGIPYIRVSYFGFEDMSKSLYDVAQHFPERPDIMEKAKEIVRDEIRKYYPEMQKFKAAL…
		ATGGCCTCCACTCGTGTCCTCGCCTCTCGCCTGGCCTCCCAGATGGCTGCTTCCGCCAAGGTTGCCCGCCCTGCTGTCCGCGTTGCTCAGGTCAGCAAGCGCACCATCCAGACTGGCTCCCCCCTCCAGACCCTCAAGCGCACCCAGATGACCTCCATCGTCAACGCCACCACCCGCCAGGCTTTCCAGAAGCGCGCCTACTCCTCTGGATCCATGACCACCAATGCTTCTGCTATGACTGCCAAGACCGCAACCCAAAATGCTTGTAAGTTGTGTACTCCTTTGGGTGCCTGTTTGGCTTTCAGAGGTATCGAATCTTGTGTTCCATTCTTGCACGGTTCCCAAGGTTGCGCCACTTACATTAGACGTTATTTGATCAGCCATTACAAAGAACCAATC…	MASTRVLASRLASQMAASAKVARPAVRVAQVSKRTIQTGSPLQTLKRTQMTSIVNATTRQAFQKRAYSSGSMTTNASAMTAKTATQNACKLCTPLGACLAFRGIESCVPFLHGSQGCATYIRRYLISHYKEPIDIASSNFNEETAVFGGSHNLQLGLKNVTQQYKPQVIGIATTCLSETIGDDVPMILKDYKAIMNDPNLPTMIFASTPSYSGSHIDGFHTAVRSAVKTFAVGGAKKNLLNLFSGMISPADIRYLKEILKEFGMPFMLLPDYSQTLDGGPWGEYHRIPPGGTPTSAIADSGSAAASIEFGSTLEAKKSAAGYLEAEFGVPRHQLPLPIGIKATDRFFALLEELTEKPMPEKYEDERRRLVDAYADGHKYIFGRKAMLYGEEDLVISMAA…
5	Fischerella thermalis	ATGGCCTCCACTCGTGTCCTCGCCTCTCGCCTGGCCTCCCAGATGGCTGCTTCCGCCAAGGTTGCCCGCCCTGCTGTCCGCGTTGCTCAGGTCAGCAAGCGCACCATCCAGACTGGCTCCCCCCTCCAGACCCTCAAGCGCACCCAGATGACCTCCATCGTCAACGCCACCACCCGCCAGGCTTTCCAGAAGCGCGCCTACTCTTCCTATCCATATGATGTTCCAGATTATGCTGGATCCATGATTATTACCCAAGGTAAGATCAACGAATTGTTGTCTGAACCAGGTTGTGAACACAACCATCACAAGAACGGTGAGAAGAAGAATAAGTCATGTACTCAACAAGCTCAACCAGGTGCTGCACAAGGTGGCTGCGCTTTCGATGGTGCTATGATTGCT…	MASTRVLASRLASQMAASAKVARPAVRVAQVSKRTIQTGSPLQTLKRTQMTSIVNATTRQAFQKRAYSSYPYDVPDYAGSMIITQGKINELLSEPGCEHNHHKNGEKKNKSCTQQAQPGAAQGGCAFDGAMIALVPITDAAHLVHGPIACAGNSWGSRGSLSSGPQLYKFGFTTDLSENDVIFGGEKKLYKAILDIHKRYSPQAVFVYSTCVTALIGEDMDAVCKAASNKIGIPVIPVNSPGFVGSKNLGNRIGGEALLEYVVGTEEPEYTTPYDINLIGEYNIAGEMWNVLPLFKKLGIRVLAKITGDARYKEVCCAHRAKLNVMICSKALINMARKMEERYGIPYIEESFYGVEDMNRCLRNIAAKLGDADLQARTEKLIAEETAALDAKLAPYRDR…
		ATGGCCTCCACTCGTGTCCTCGCCTCTCGCCTGGCCTCCCAGATGGCTGCTTCCGCCAAGGTTGCCCGCCCTGCTGTCCGCGTTGCTCAGGTCAGCAAGCGCACCATCCAGACTGGCTCCCCCCTCCAGACCCTCAAGCGCACCCAGATGACCTCCATCGTCAACGCCACCACCCGCCAGGCTTTCCAGAAGCGCGCCTACTCCTCTGGATCCATGGCTAAGGTTGTCACCCCAAACAAGCCAGTCATTGTTAACCCATTGAAGCAATCTCAAACTTTGGGCGCTGCTCTAGCTTTCTTGGGTTTAAAAGGTATGATGCCATTGTTGCACGGTTCTCAAGGTTGTACTGCCTTTGCAAAGGTTATCTTGGTCAGACATTTCAGAGAAGCTATTCCATTG…	MASTRVLASRLASQMAASAKVARPAVRVAQVSKRTIQTGSPLQTLKRTQMTSIVNATTRQAFQKRAYSSGSMAKVVTPNKPVIVNPLKQSQTLGAALAFLGLKGMMPLLHGSQGCTAFAKVILVRHFREAIPLSTTAMTEVSTILGGEENVEQAILTLVQKSQPEIIGLCTTGLTETRGDDMDGILKDFRKRHPELDELPIVLVSSPDFKGALQDGFAAAVESIVKEVPQPGEPKAQQVTILMSSAFTPGDVQQIKEIVSTFGLIPIVVPDLSASLDGHLDDSYSPITGGGTTLVQLHKVGSSVYTLALGESMRGAAKILEQKFGTPYDVFTELTGLEAVDKFMQFLANLSGTAVPEKYRRQRRQLQDAMLDTHFYFGRKKVSLALEPDLLWSTVYFLQ…
6	Geobacter metallireducens (strain GS-15 / ATCC 53774 / DSM 7210)	ATGGCCTCCACTCGTGTCCTCGCCTCTCGCCTGGCCTCCCAGATGGCTGCTTCCGCCAAGGTTGCCCGCCCTGCTGTCCGCGTTGCTCAGGTCAGCAAGCGCACCATCCAGACTGGCTCCCCCCTCCAGACCCTCAAGCGCACCCAGATGACCTCCATCGTCAACGCCACCACCCGCCAGGCTTTCCAGAAGCGCGCCTACTCTTCCTCAGCATGGAGTCATCCTCAGTTTGAGAAAGGTGGAGGTTCAGGTGGTGGAAGCGGTGGATCTGCTTGGTCACATCCACAATTTGAAAAAGGATCCATGGCTAAGCCAGACTACTACGATGTTTCCGAATGTGAAACTCACGAAAAGGGTGCCCCAAAGTTCTGTAAGAAGTCTGAACCAGGTGAAGGTGCT…	MASTRVLASRLASQMAASAKVARPAVRVAQVSKRTIQTGSPLQTLKRTQMTSIVNATTRQAFQKRAYSSSAWSHPQFEKGGGSGGGSGGSAWSHPQFEKGSMAKPDYYDVSECETHEKGAPKFCKKSEPGEGAERSCAYDGARVVLMPITDVIHLVHGPIACAGNSWDNRGARSSDSQLYRRGFTTEMLENDVVFGGEKKLYRAILELAERYEGQAKAMFVYATCVTAMTGDDVEAVCAAAGKKVAIPLIPVNTPGFIGDKNIGNRLAGEVLFKHVIGTAEPPVLGEYPINLIGEYNIAGDLWGMLPLFERLGIQVLSCFSGDATFEELRYAHRAKLNIIICSKSLTNLARKMQKNYGMPYLEESFYGMTDTAKALRDIARELDDAVGGLEKRIMQDRV…
7	Hydrogenobacter thermophilus (strain DSM 6534 / IAM 12695 / TK-6)	ATGGCCTCCACTCGTGTCCTCGCCTCTCGCCTGGCCTCCCAGATGGCTGCTTCCGCCAAGGTTGCCCGCCCTGCTGTCCGCGTTGCTCAGGTCAGCAAGCGCACCATCCAGACTGGCTCCCCCCTCCAGACCCTCAAGCGCACCCAGATGACCTCCATCGTCAACGCCACCACCCGCCAGGCTTTCCAGAAGCGCGCCTACTCTTCCTATCCATATGATGTTCCAGATTATGCTGGATCCATGAGAAATTTGGAAGACTTCTTTTTGGAACCAGGTTGTTCTCACAACGGTGAAAAGACTGAAAAGGAAAGAAAGAAGGGTTGCTCAAAACCACAACCAGGTTCTGCCTCTGGCGGTTGTGCTTTCGATGGTGCTCAAATCACTTTGCTACCAATTGCT…	MASTRVLASRLASQMAASAKVARPAVRVAQVSKRTIQTGSPLQTLKRTQMTSIVNATTRQAFQKRAYSSYPYDVPDYAGSMRNLEDFFLEPGCSHNGEKTEKERKKGCSKPQPGSASGGCAFDGAQITLLPIADAVHIVHGPIACAGNSWDNRGTRSSSSDYYRMGFTTDLNEINVIYGGEEKLLDAIKEAADKYKPPAVFVYQTCVPAMIGDDIVSVCKRASEELGLPVIPVDSPGFAGSKNLGNKLAGDALFRYVIGTREPKYTTPYDINLLGEYNIAGELWQIMPLFQELGIRVLACISGDAKYEDVAAAHRAKVNMVVCSKALLSLARKMEEKYGIPYFEGSFYGIKNTSEALRNFAKLLGSEELIEKTEKLIAKKEEETRQKLKPYIEKLKGKK…
		ATGGCCTCCACTCGTGTCCTCGCCTCTCGCCTGGCCTCCCAGATGGCTGCTTCCGCCAAGGTTGCCCGCCCTGCTGTCCGCGTTGCTCAGGTCAGCAAGCGCACCATCCAGACTGGCTCCCCCCTCCAGACCCTCAAGCGCACCCAGATGACCTCCATCGTCAACGCCACCACCCGCCAGGCTTTCCAGAAGCGCGCCTACTCCTCTGGATCCATGGCTGTCTTGAGAAAGTCTAACAAGGCTTGTTCTGTCTACCCATTGAAATTGTCCCAACCATTGGGTGCTGTCTATTTCTTCTTAGGTATCAAGGGTTCTATTCCTTTGATGCACGGTTCTCAAGGTTGTGCTGCTTTTGCTAAGACTTTCTTGACCCGTAATTTTTCAGAAAACATTCCAATG…	MASTRVLASRLASQMAASAKVARPAVRVAQVSKRTIQTGSPLQTLKRTQMTSIVNATTRQAFQKRAYSSGSMAVLRKSNKACSVYPLKLSQPLGAVYFFLGIKGSIPLMHGSQGCAAFAKTFLTRNFSENIPMQTTALSEIATVMGGDDNLHIALKNIIERYNPELIGIVSTGVSETKGDDVEGSIKRFKELYPDYVYKKLIYVSTPDYEGSFHDGYKKAILSTVKTLVRRAYSKKTKRINVLLSYSLTAKDVDTIKEVIESFGLKPIILPNFSSSLDGGSKGFSSITAGGTDVEEIEFMSASAITITVGESTKEAGEYLESKFMIPAFYFESLYGLKNFDRFIRLLMNLSGEEPDEKLKKWRSRLLDAMLDSHFYLTGKKIAIAAEPDTLYGISDFLV…
8	Klebsiella oxytoca	ATGGCCTCCACTCGTGTCCTCGCCTCTCGCCTGGCCTCCCAGATGGCTGCTTCCGCCAAGGTTGCCCGCCCTGCTGTCCGCGTTGCTCAGGTCAGCAAGCGCACCATCCAGACTGGCTCCCCCCTCCAGACCCTCAAGCGCACCCAGATGACCTCCATCGTCAACGCCACCACCCGCCAGGCTTTCCAGAAGCGCGCCTACTCTTCCTATCCATATGATGTTCCAGATTATGCTGGATCCATGAAGGGTAACGAAATTTTGGCTTTGTTGGATGAACCAGCTTGTGAACACAACCACAAGCAAAAGTCCGGTTGTTCCGCTCCAAAGCCAGGTGCTACTGCTGGTGGTTGTGCTTTCGATGGTGCCCAAATCACTTTATTGCCAATTGCTGACGTCGCT…	MASTRVLASRLASQMAASAKVARPAVRVAQVSKRTIQTGSPLQTLKRTQMTSIVNATTRQAFQKRAYSSYPYDVPDYAGSMKGNEILALLDEPACEHNHKQKSGCSAPKPGATAGGCAFDGAQITLLPIADVAHLVHGPIGCAGSSWDNRGSASSGPTLNRLGFTTDLNEQDVIMGRGERRLFHAVRHIVTRYHPAAVFIYNTCVPAMEGDDLEAVCQAAQTATGVPVIAIDAAGFYGSKNLGNRLAGDVMVKQVIGQREPAPWPESTLFAPEQRHDIGLIGEFNIAGEFWHIQPLLDELGIRVLGSLSGDGRFAEIQTMHRAQANMLVCSRALINVARALEQRYGTPWFEGSFYGIRATSDALRQLAALLGDDDLRQRTEALIAREEQAAELALQPWR…
		ATGGCCTCCACTCGTGTCCTCGCCTCTCGCCTGGCCTCCCAGATGGCTGCTTCCGCCAAGGTTGCCCGCCCTGCTGTCCGCGTTGCTCAGGTCAGCAAGCGCACCATCCAGACTGGCTCCCCCCTCCAGACCCTCAAGCGCACCCAGATGACCTCCATCGTCAACGCCACCACCCGCCAGGCTTTCCAGAAGCGCGCCTACTCCTCTGGATCCATGGCCGACATTTTCAGAACTGACAAGCCATTGGCTGTCTCTCCAATCAAGACCGGTCAACCTTTAGGTGCCATCTTGGCAAGTTTGGGTATCGAACACTCTATTCCACTAGTCCACGGTGCCCAAGGTTGTTCTGCTTTTGCTAAGGTTTTCTTCATCCAACACTTCCACGATCCAGTTCCTTTG…	MASTRVLASRLASQMAASAKVARPAVRVAQVSKRTIQTGSPLQTLKRTQMTSIVNATTRQAFQKRAYSSGSMADIFRTDKPLAVSPIKTGQPLGAILASLGIEHSIPLVHGAQGCSAFAKVFFIQHFHDPVPLQSTAMDPTSTIMGADGNIFTALDTLCQRNNPQAIVLLSTGLSEAQGSDISRVVRQFREEYPRHKGVAILTVNTPDFYGSMENGFSAVLESVIEQWVPPAPRPAQRNRRVNLLISHLCSPGDIEWLRRCVEAFGLQPVILPDLAQSMDGHLAQGDFSPLTQGGTPLRQIEQMGQSLCSFAIGVSLHRASSLLAPRCRGEVIALPHLMTLERCDAFIHQLAKISGRAVPEWLERQRGQLQDAMIDCHMWLQGQRMAIAAEGDLLAAWC…
9	Methanococcus maripaludis (strain C7 / ATCC BAA-1331)	ATGGCCTCCACTCGTGTCCTCGCCTCTCGCCTGGCCTCCCAGATGGCTGCTTCCGCCAAGGTTGCCCGCCCTGCTGTCCGCGTTGCTCAGGTCAGCAAGCGCACCATCCAGACTGGCTCCCCCCTCCAGACCCTCAAGCGCACCCAGATGACCTCCATCGTCAACGCCACCACCCGCCAGGCTTTCCAGAAGCGCGCCTACTCTTCCTATCCATATGATGTTCCAGATTATGCTGGATCCATGGTTTTGAACTTGGACACTGAAAACAGAAAGACTCAAAATGGTAACAACTGTGATGATTTCGATATCGAAGTTAAGATTCCTAAGTCAATCTTCGAAAAGTTGAAGTCCATTGAAGCTTTGAAGGCTAGAGAGTCTCAAATGTGTATCTCTGGTAAG…	MASTRVLASRLASQMAASAKVARPAVRVAQVSKRTIQTGSPLQTLKRTQMTSIVNATTRQAFQKRAYSSYPYDVPDYAGSMVLNLDTENRKTQNGNNCDDFDIEVKIPKSIFEKLKSIEALKARESQMCISGKDDSIPTCDKNSTPGIITQRSCVYGGARVVLMPITDAVHLVHGPVGCAACTWDIRGSKSTGDKLYKNGFTTDLQESDIVFGGEKKLYESILEVHKLYSPGAIFVYSTCVVGLIGDDIKAVCKQAEEATGCRVIPVQSEGFKSFNKSAGHKLACDAMLDYLIGTEEPEEEHPYSINIIGEFNVAGDLWGIIPLYEKMGVKVHTAITGDSTVKKVASAHRSKLNIVQCQKSSNYLAAQMQKKYGIPNLKVNFFGIDETTKSLRAVAEFF…
		ATGGCCTCCACTCGTGTCCTCGCCTCTCGCCTGGCCTCCCAGATGGCTGCTTCCGCCAAGGTTGCCCGCCCTGCTGTCCGCGTTGCTCAGGTCAGCAAGCGCACCATCCAGACTGGCTCCCCCCTCCAGACCCTCAAGCGCACCCAGATGACCTCCATCGTCAACGCCACCACCCGCCAGGCTTTCCAGAAGCGCGCCTACTCCTCTGGATCCATGACTGAAAAGAAATTTGCCGTTATTAACCCATGTAAGATTTGTCAACCAATGGGTGCCATCTTTGCTTTGATGGGTGTGAAGAACTCCATGCCATTGATCCACGGTTCTCATGGTTGTTCTACTTACATGAGATTCCAACTAGGTCGTCACTTCAAGGAAGCTGTTAACGTTGCTTCTACCTCG…	MASTRVLASRLASQMAASAKVARPAVRVAQVSKRTIQTGSPLQTLKRTQMTSIVNATTRQAFQKRAYSSGSMTEKKFAVINPCKICQPMGAIFALMGVKNSMPLIHGSHGCSTYMRFQLGRHFKEAVNVASTSMSEANAVLGGEENLKHAIRNVSRIYGPEIIGVTTSCLSETIGDDVEGIIRLFKKQNDDLPEIVPISTPSYKHTHVEGYDSTVKALVEHLATSSKPNSKLNVITGMVSPGDIAETKKLLLEMGIESIILTDTSESMDAPYDGEVSFVMSAGTTVEEIKDTANSFATISLCKHANSAAKFLHDAYGIKSVSPYLPIGLQSTDEFINELCKLTNKDIPEQITRERGKLIDAMIDAHQHNFGRKVAIYGDPDVVVGFTRFVLELGMIPSI…
10	Methanosarcina acetivorans (strain ATCC 35395 / DSM 2834 / JCM 12185 / C2A)	ATGGCCTCCACTCGTGTCCTCGCCTCTCGCCTGGCCTCCCAGATGGCTGCTTCCGCCAAGGTTGCCCGCCCTGCTGTCCGCGTTGCTCAGGTCAGCAAGCGCACCATCCAGACTGGCTCCCCCCTCCAGACCCTCAAGCGCACCCAGATGACCTCCATCGTCAACGCCACCACCCGCCAGGCTTTCCAGAAGCGCGCCTACTCTTCCTATCCATATGATGTTCCAGATTATGCTGGATCCATGAAGGAATTGACTGGTATCGTTGACACTTTGGAAGAAAGACAACCATACATCACCAGAAAGCAAGAAAAGGGTGACGTTATCCCATTGGCCTGCGACAACAACTCTTTGGCTGGTGCCATTTCCCAAAGAGCTTGTGTCTACTCCGGTGCTCGTGTC…	MASTRVLASRLASQMAASAKVARPAVRVAQVSKRTIQTGSPLQTLKRTQMTSIVNATTRQAFQKRAYSSYPYDVPDYAGSMKELTGIVDTLEERQPYITRKQEKGDVIPLACDNNSLAGAISQRACVYSGARVVLNPVTDAVHLVHGPIGCAGYTWDIRGAKSSGVETNRSSFSTDMKEIDVVFGGEKKLSNAIDELVGIYHPPVIFVYSTCIVGIIGDDLESVCKTASKKHNIPVIPVKSEGFKGNKSDGYKAACDALKQLIKKPEVKKPDAGPEVNRPKINILGDFNVAGDVWLVKPLFERMGIEVIVSMTGDSTAESISRAAEADLNLVQCSGSMTYLAKWMQKEYGIPYQTISFFGIEDISIALRKTAEYFGSEEMKKIAEEILETETNRIMPEI…
		ATGGCCTCCACTCGTGTCCTCGCCTCTCGCCTGGCCTCCCAGATGGCTGCTTCCGCCAAGGTTGCCCGCCCTGCTGTCCGCGTTGCTCAGGTCAGCAAGCGCACCATCCAGACTGGCTCCCCCCTCCAGACCCTCAAGCGCACCCAGATGACCTCCATCGTCAACGCCACCACCCGCCAGGCTTTCCAGAAGCGCGCCTACTCCTCTGGATCCATGACCAAGAGAAACTACGCTACTGTTAACCCATGTGTTATGTGTCAACCAATGGGTTCTGCTTTGGCTTTCAAGGGTGTCGAAAACACCATGGTCTTGTACCACGGATCTCAAGGTTGTTCTACCTACATGAGATTGCACTTGGCTCATCACTTCAGAGAACCTGTTGACATTGCTTCTAGTTCC…	MASTRVLASRLASQMAASAKVARPAVRVAQVSKRTIQTGSPLQTLKRTQMTSIVNATTRQAFQKRAYSSGSMTKRNYATVNPCVMCQPMGSALAFKGVENTMVLYHGSQGCSTYMRLHLAHHFREPVDIASSSLSEKGAVYGGRENLKKGLRNVINRYKPKVIGVATTCLAETIGDDVPAIIREFKEEEGIGDDLEKDIIIIPVSTPSYGESHVSGYIKALDAVVRKFTEKPESPEESKSPEDVELMDCMENMEIMEYTEILEKEKAKANVREAKKPDMEEETDAIEASNGKLNLIPVESISPADVRELKEILAETAGDYIFLPDISETFDAPLGEELPKIAPGGTPLSEIADMPNSKASLGLGIVSTNLAVKYLEASHGVPGHNVPIPIGLLNNDLFF…
11	Methanosarcina barkeri CM1	ATGGCCTCCACTCGTGTCCTCGCCTCTCGCCTGGCCTCCCAGATGGCTGCTTCCGCCAAGGTTGCCCGCCCTGCTGTCCGCGTTGCTCAGGTCAGCAAGCGCACCATCCAGACTGGCTCCCCCCTCCAGACCCTCAAGCGCACCCAGATGACCTCCATCGTCAACGCCACCACCCGCCAGGCTTTCCAGAAGCGCGCCTACTCTTCCTATCCATATGATGTTCCAGATTATGCTGGATCCATGAAAGAAAAGATTGGTATTGTCGACACTTTGGAAGAAAGAAAGCCATACATCACTCGTAAGCAAGAAAAGGGTCAAGAGATTCCTTTGGCTTGTGACAACAACTCTCTTGCTGGTGCTATCTCCCAAAGAGCCTGTGTCTATTCTGGTGCCAGAGTT…	MASTRVLASRLASQMAASAKVARPAVRVAQVSKRTIQTGSPLQTLKRTQMTSIVNATTRQAFQKRAYSSYPYDVPDYAGSMKEKIGIVDTLEERKPYITRKQEKGQEIPLACDNNSLAGAISQRACVYSGARVVLNPVTDAVHLVHGPIGCAGYTWDIRGAKSSGIETNRTSFSTDMKEIDVVFGGEKKLSNAIDELVELYHPPVIFVYSTCIVGIIGDDLESVCKTASQKHNIHVIPVKSEGFKGNKSDGYKAACDALKRLIKRPSEDEIKKKGPRVPETIKPKINILGDFNVAGDVWLVKPLFEQMGIEVIVSMTGDSTAKAISRAAEADLNLVQCSGSMNYLAKWMQAEYGIPYLNASFFGIEDISLALRRTADYFGSEEIKKRAEQILETEINRI…
		ATGGCCTCCACTCGTGTCCTCGCCTCTCGCCTGGCCTCCCAGATGGCTGCTTCCGCCAAGGTTGCCCGCCCTGCTGTCCGCGTTGCTCAGGTCAGCAAGCGCACCATCCAGACTGGCTCCCCCCTCCAGACCCTCAAGCGCACCCAGATGACCTCCATCGTCAACGCCACCACCCGCCAGGCTTTCCAGAAGCGCGCCTACTCCTCTGGATCCATGACTAAGAGAAACTACGCTACTGTTAACCCATGTGTTATGTGTCAACCAATGGGTTCTGCCTTGGCTTTCAAGGGTATTGAAAACACCATGGTATTATACCACGGTTCCCAAGGTTGCTCTACTTACATGAGATTGCTATTAGCTCACCATTTCAGAGAACCAGTTGACATCGCTTCCTCCAGT…	MASTRVLASRLASQMAASAKVARPAVRVAQVSKRTIQTGSPLQTLKRTQMTSIVNATTRQAFQKRAYSSGSMTKRNYATVNPCVMCQPMGSALAFKGIENTMVLYHGSQGCSTYMRLLLAHHFREPVDIASSSLSEKGAVYGGRENLKKGLRNVINRYNPKVIGVATTCLAETIGDDVPAIIREFKEEQEIGDDPEKDIIIIPVSTPSYGESHVSGYIKALDAVVRKFTEKTEEEKTVKIPNGKLNVIPVESLSPADVRELKEIFDVMAGDYIFLPDISETFDAPLREDLPKIAPGGTPLSEIADMPNSRASLGLGTVSKNLAVKYLEESYGVHGYDVPIPIGLSNTDIFFTELVKIIGCPIPEKYQKERGRLLDAMVDVHKYLYGVKAAVYGDPDFVF…
12	Methanothermobacter marburgensis (strain ATCC BAA-927 / DSM 2133 / JCM 14651 / NBRC 100331 / OCM 82 / Marburg)	ATGGCCTCCACTCGTGTCCTCGCCTCTCGCCTGGCCTCCCAGATGGCTGCTTCCGCCAAGGTTGCCCGCCCTGCTGTCCGCGTTGCTCAGGTCAGCAAGCGCACCATCCAGACTGGCTCCCCCCTCCAGACCCTCAAGCGCACCCAGATGACCTCCATCGTCAACGCCACCACCCGCCAGGCTTTCCAGAAGCGCGCCTACTCTTCCTATCCATATGATGTTCCAGATTATGCTGGATCCATGAACCATTCTACTGGTAACTGTTCTAGTAAGGAAAATTTCTCTGCTGACACTACCGCTGACTTGAAGGTCGAAGAAGTTCCAGAAGCTGTCATCAACACCTTGTCTCCAAGAAGAGAACACTTCACCAGATCCTGCTCCGGTGGGGGCCCAAGATGT…	MASTRVLASRLASQMAASAKVARPAVRVAQVSKRTIQTGSPLQTLKRTQMTSIVNATTRQAFQKRAYSSYPYDVPDYAGSMNHSTGNCSSKENFSADTTADLKVEEVPEAVINTLSPRREHFTRSCSGGGPRCNRESLPGMVTQRSCVYGGARVVLMPITDAAHLVHGPVGCAACTWDIRGSRSSKSELYRMGFSTGLEEKDVVFGGEDKLLECILEINEIHSPSAIFVYSTCVSGVIGDDIAAVCRTAENKTGKWVIQVQSEGFRSFNKSLGHQLACDVILRHIIGRGDAEVRENSVNLVGEFNVAGDLWEIKGLLEKMGIHVVSSITGDSTVAEISEAHTAQLNIVQCSKSSGYIAEEMKRKYGIPYINVNFFGIKETMDSLLSISDFFDLNAEERI…
		ATGGCCTCCACTCGTGTCCTCGCCTCTCGCCTGGCCTCCCAGATGGCTGCTTCCGCCAAGGTTGCCCGCCCTGCTGTCCGCGTTGCTCAGGTCAGCAAGCGCACCATCCAGACTGGCTCCCCCCTCCAGACCCTCAAGCGCACCCAGATGACCTCCATCGTCAACGCCACCACCCGCCAGGCTTTCCAGAAGCGCGCCTACTCCTCTGGATCCATGAAGCATAGATCGACCATTATCAACCCAGGTATAATCTGCCAACCATTGGGTGCTGTTATGGCCTTCTTAGGTATCCGTGGTTCTATGCCATTGATTCACGGTTCCCAAGGTTGTTCAACTTACATGAGATTCCAATTGACTAGACACTTCAGAGAACCAGTTAACATCGCTTCTTCCTCCCTA…	MASTRVLASRLASQMAASAKVARPAVRVAQVSKRTIQTGSPLQTLKRTQMTSIVNATTRQAFQKRAYSSGSMKHRSTIINPGIICQPLGAVMAFLGIRGSMPLIHGSQGCSTYMRFQLTRHFREPVNIASSSLSEATVVYGGEENLLRALKTVEEQYSPEVIGVISGCLSETIGDDIDRIVDKHRESGGSEIITVSSPGFRGSHVDGYEAAVKSILRSLVMEHAEPVDRINIINGIMSPADTSEIKNILEGMGVDFLMITDNSESLDEPFDGDPYFITRHGTSIHDIATAGDSMATLNLGGYGGGEFLEKKYGVKNIELPIPAGLEGTDKFLGVLLDLFHSDISRSIRRERGRLMDAMIDSHQYTSGRRVAIFADPSYVVAVTSLVLEMGMQPYVFTGS…
13	Methanothermobacter thermautotrophicus (strain ATCC 29096 / DSM 1053 / JCM 10044 / NBRC 100330 / Delta H) (Methanobacterium thermoautotrophicum)	ATGGCCTCCACTCGTGTCCTCGCCTCTCGCCTGGCCTCCCAGATGGCTGCTTCCGCCAAGGTTGCCCGCCCTGCTGTCCGCGTTGCTCAGGTCAGCAAGCGCACCATCCAGACTGGCTCCCCCCTCCAGACCCTCAAGCGCACCCAGATGACCTCCATCGTCAACGCCACCACCCGCCAGGCTTTCCAGAAGCGCGCCTACTCTTCCTATCCATATGATGTTCCAGATTATGCTGGATCCATGAACCATTCTACAGGTAACTCCTCTAACAACAAGGAATTCCCAGGTTCTAATTTAGAATTCCAAGTTGGTCATGTCGACAGAGTCATTGACACTATCCCATCCAGAAGAGGTCACTTCAAGCGTTCCGGCGGTGGTGGTCCATGTTGTAACAAGGCC…	MASTRVLASRLASQMAASAKVARPAVRVAQVSKRTIQTGSPLQTLKRTQMTSIVNATTRQAFQKRAYSSYPYDVPDYAGSMNHSTGNSSNNKEFPGSNLEFQVGHVDRVIDTIPSRRGHFKRSGGGGPCCNKASVPGMVTQRSCVYGGARVVLMPITDAAHIVHGPVGCAACTWDIRGSRSSKSDLYKTGFSTNLEEKDVVFGGEDRLLKCILEVDEIYSPSAIFVYSTCVSGVIGDDITAVCRNAEYKTGKWVIPVQSEGFRSFNKSLGHQLACDVLLDHVIGRGDAEVGERSVNLVGEFNVAGDLWEIKRLLEKMGVKVVASITGDSTVAEISAAHKAQLNLVQCSKSSGYIAEEMEKRHGTPHINVNFFGMRETMDSLISISEFFGLELAEKWVLG…
		ATGGCCTCCACTCGTGTCCTCGCCTCTCGCCTGGCCTCCCAGATGGCTGCTTCCGCCAAGGTTGCCCGCCCTGCTGTCCGCGTTGCTCAGGTCAGCAAGCGCACCATCCAGACTGGCTCCCCCCTCCAGACCCTCAAGCGCACCCAGATGACCTCCATCGTCAACGCCACCACCCGCCAGGCTTTCCAGAAGCGCGCCTACTCCTCTGGATCCATGAACAGAAACATTACCATCAACCCAGGTCGTATCTGTCAACCATTGGGTGCTGTTATGGCTTTCTTGGGTGTTAGAGGTGCCATGCCATTAATTCACGGTTCTCAAGGCTGCTCTACTTACATGAGATTCCAAATCACTAGACACTTCAGAGAACCTGTTAACATTGCTTCATCTTCTTTGAAC…	MASTRVLASRLASQMAASAKVARPAVRVAQVSKRTIQTGSPLQTLKRTQMTSIVNATTRQAFQKRAYSSGSMNRNITINPGRICQPLGAVMAFLGVRGAMPLIHGSQGCSTYMRFQITRHFREPVNIASSSLNEATVVYGGEKNLLKAIRTVEENYKPEVIGVISGCLSETIGDDINRIVRIYRDAGSESRIIPVSTPGFKGSHVDGYDMAVTSILRSIAGDPSDQIERVNVINGIMSPADTYELKSILRSMGTEFLMITDTSESLDEPFNGDPYFITRHGTPISKIEGASNSMATLSLGGCKGGRVLEGRYGIKNIGLEIPAGLENTDRFIGKLTELFDASISQSLMRDRGRLIDAMIDAHQYTYGRNVAIFTDPGYAVAITSMVLEMGMTPSAVFTG…
14	Nostoc sp. (strain PCC 7120 / SAG 25.82 / UTEX 2576)	ATGGCCTCCACTCGTGTCCTCGCCTCTCGCCTGGCCTCCCAGATGGCTGCTTCCGCCAAGGTTGCCCGCCCTGCTGTCCGCGTTGCTCAGGTCAGCAAGCGCACCATCCAGACTGGCTCCCCCCTCCAGACCCTCAAGCGCACCCAGATGACCTCCATCGTCAACGCCACCACCCGCCAGGCTTTCCAGAAGCGCGCCTACTCTTCCTATCCATATGATGTTCCAGATTATGCTGGATCCATGAAGAACACTCAAGGTAAGATCAATGAATTGTTGAACGAATCCGGTTGTGAACACAACCAACACAAGCACGGTGAAAAGAAGAACAAGTCTTGTTCTCAACAAGCCCAACCAGGTGCCGCTCAAGGTGGTTGTGCTTTCGATGGTGCTATGATTTCC…	MASTRVLASRLASQMAASAKVARPAVRVAQVSKRTIQTGSPLQTLKRTQMTSIVNATTRQAFQKRAYSSYPYDVPDYAGSMKNTQGKINELLNESGCEHNQHKHGEKKNKSCSQQAQPGAAQGGCAFDGAMISLVPIVDAAHLVHGPIACAGNSWGSRGSLSSGPQLYKMGFTTDMSENDVIFGGEKKLYKAILEIHKRYNPSAVFVYATCVTALIGDDIDAVCKTAAEKIGTPVIPVIAPGFIGSKNLGNRFGGESLLDYVVGTAEPEYTTPYDINLIGEYNIAGEMWGVLPLLEKLGIRVLSKITGDARFEEIRYAHRAKLNVMICSRALLNMARKMEENYGIPYIEESFYGIDDMNRCLRNIAAKLGDPDLQARTEKLIAEETAALDLALAPYRAR…
		ATGGCCTCCACTCGTGTCCTCGCCTCTCGCCTGGCCTCCCAGATGGCTGCTTCCGCCAAGGTTGCCCGCCCTGCTGTCCGCGTTGCTCAGGTCAGCAAGCGCACCATCCAGACTGGCTCCCCCCTCCAGACCCTCAAGCGCACCCAGATGACCTCCATCGTCAACGCCACCACCCGCCAGGCTTTCCAGAAGCGCGCCTACTCCTCTGGATCCATGGCTATCGTTACCTTGCCAAACAAGTCCGTTGCTGTTAACCCATTGAAGCAATCCCAAGCTTTGGGTGCTTCCCTAGCTTTCTTGGGTTTGAAAGGTATGATTCCATTATTCCACGGTTCACAAGGTTGTACTGCTTTTGCTAAGGTCGTTTTGGTCAGACATTTCAGAGAAGCTATTCCTTTA…	MASTRVLASRLASQMAASAKVARPAVRVAQVSKRTIQTGSPLQTLKRTQMTSIVNATTRQAFQKRAYSSGSMAIVTLPNKSVAVNPLKQSQALGASLAFLGLKGMIPLFHGSQGCTAFAKVVLVRHFREAIPLATTAMTEVTTILGGEDNIEQAILTLVEKSSPEIIGLCSTGLTETRGDDIERFLKDIRDRHPEISHLPIVFAPTPDFKGALQDGFAAAVESIVQEIPQPGTTRSEQVTILAGSAFTPGDLQEIKEIVTAFGLVPIFVPDIGASLDGHLDEEYSSVTTSGTTVKQLQEVGCSAFTIALGESMRGAARILEDRFNIPYEVFSELTGLEPVDEFIQALAILSSNSVPEKYCRQRRQLQDAMLDTHFYFGAKRISLALEPDLLWSMVKFLQ…
15	Paenibacillus sabinae T27	ATGGCCTCCACTCGTGTCCTCGCCTCTCGCCTGGCCTCCCAGATGGCTGCTTCCGCCAAGGTTGCCCGCCCTGCTGTCCGCGTTGCTCAGGTCAGCAAGCGCACCATCCAGACTGGCTCCCCCCTCCAGACCCTCAAGCGCACCCAGATGACCTCCATCGTCAACGCCACCACCCGCCAGGCTTTCCAGAAGCGCGCCTACTCTTCCTATCCATATGATGTTCCAGATTATGCTGGATCCATGGAACCAATCAGAAAGGAAGAACTGGACGACCAAGCTTGTGGTTCTATGGCTCCAAAGAGCAAGCCATGTCCAAGACCAAAGCCTGGTGAAGCTGCTGGTGGTTGTTCTTTTGATGGTGCTCAAATCACCTTATTGCCAATCATGGACGCTGCCCAT…	MASTRVLASRLASQMAASAKVARPAVRVAQVSKRTIQTGSPLQTLKRTQMTSIVNATTRQAFQKRAYSSYPYDVPDYAGSMEPIRKEELDDQACGSMAPKSKPCPRPKPGEAAGGCSFDGAQITLLPIMDAAHLVHGPVACAGNSWESRGSLSSGPSLSQYGFATDLGNNDIIFGGEKKLRDSIDYIAGRFTPPAIFVYSTCVTALIGEDMDAVCKEASDRLGIPIVPVNSPGFVGSKNLGNRLAGDALLQYVIGTGEPEQETPLGVNLIGEYNIAGEMWDIEKLMNQAGITLLSRITGDARYKEITWAHRAKANMVVCSRALLGLAKQMESKYGIPYFEGSFYGAKETTYSLRQMAFLLNDREMERRVDRLTEREENRLAHDLRPYRKILKGKKAVLY…
		ATGGCCTCCACTCGTGTCCTCGCCTCTCGCCTGGCCTCCCAGATGGCTGCTTCCGCCAAGGTTGCCCGCCCTGCTGTCCGCGTTGCTCAGGTCAGCAAGCGCACCATCCAGACTGGCTCCCCCCTCCAGACCCTCAAGCGCACCCAGATGACCTCCATCGTCAACGCCACCACCCGCCAGGCTTTCCAGAAGCGCGCCTACTCCTCTGGATCCATGACTGTTAAGAGAAGATCCAAGCCAGTTAGCGTCAACCCATTGAAGATCGGTCAATCTCTAGGTGGTGTCTTAGCTATGCAAGGTTGTTACAGAGCTATGCCAATCGTTCATGGTTCTCAAGGATGCTCTGCTTTCCCAAAGGCTTTGTTGACCCGTCATTTCAGAGAACCAATTGCTGTCCAA…	MASTRVLASRLASQMAASAKVARPAVRVAQVSKRTIQTGSPLQTLKRTQMTSIVNATTRQAFQKRAYSSGSMTVKRRSKPVSVNPLKIGQSLGGVLAMQGCYRAMPIVHGSQGCSAFPKALLTRHFREPIAVQTSALQEMDVIFDANRNLEEALNAVLSKHRPDIIGIIGTELTDVAGVDYQSMLKSYKRERNMRGGLAFSVTLPDFRGSLESGFSVTVEAMVDELIQQAGLRGQRNVNSRQITLLPGSYLTPGDVMELKEIVSSFGFEVIALPDISTSLSGHLLTGFSPLTRGGVPLDSMLQSLQSGLTIAFGASMERPARRLHNALGTPYKVFQGTMGLKASDELLNFLHQISGVPVPIRYCWQRENLLDCMLDAHFQFAGVSALAALEPDHLRSVS…
16	Rhodobacter capsulatus (strain ATCC BAA-309 / NBRC 16581 / SB1003)	ATGGCCTCCACTCGTGTCCTCGCCTCTCGCCTGGCCTCCCAGATGGCTGCTTCCGCCAAGGTTGCCCGCCCTGCTGTCCGCGTTGCTCAGGTCAGCAAGCGCACCATCCAGACTGGCTCCCCCCTCCAGACCCTCAAGCGCACCCAGATGACCTCCATCGTCAACGCCACCACCCGCCAGGCTTTCCAGAAGCGCGCCTACTCTTCCTATCCATATGATGTTCCAGATTATGCTGGATCCATGTCTGAAGCTCTAAAATCCAAGATCGCTGATGTTTTGAACGAACCAGGTTGCGCTACCAATTCCACCAAGACTGACGTTCTTAGAAAAAAAGGTTGCACAAAGCAATTGACTCCAGGTGCTGCCGCCGGTGGTTGTGCTTTCGATGGTGCCATGATT…	MASTRVLASRLASQMAASAKVARPAVRVAQVSKRTIQTGSPLQTLKRTQMTSIVNATTRQAFQKRAYSSYPYDVPDYAGSMSEALKSKIADVLNEPGCATNSTKTDVLRKKGCTKQLTPGAAAGGCAFDGAMIALQPIVDVAHLVHAPAACWSNGWDNRSSASSGSELYRKGFTTDLSELDIVMGHGEKKLYRALREVIEAESPAAVFVYATCVTALIGDDLDAVCKAATAKWGTPCIPVNVPGFAGSKNLGNKLGGEALLDHVIGTLEPETVTPYDVNIIGDYNLSGELWQVKPLLDKLGIRILGSIAGDARYKQVAMAHRAKVTMLVCSQALINVARKMQERYGIPYFEGSFYGISDTSQSLRRMCELLVDQGAPKDLLNRCEVLIAREEAKAWAAL…
		ATGGCCTCCACTCGTGTCCTCGCCTCTCGCCTGGCCTCCCAGATGGCTGCTTCCGCCAAGGTTGCCCGCCCTGCTGTCCGCGTTGCTCAGGTCAGCAAGCGCACCATCCAGACTGGCTCCCCCCTCCAGACCCTCAAGCGCACCCAGATGACCTCCATCGTCAACGCCACCACCCGCCAGGCTTTCCAGAAGCGCGCCTACTCCTCTGGATCCATGGCCGTCTTGACCCATCCAAGAAGAGCTTTATCCACCAATCCTTTGAAGACCTCTGCTCCATTGGGTGCTGCTATGGCTTACTTGGGAATCGAAGGTGCCGTTCCTTTATTCCACGGTGCTCAAGGTTGTACTGCTTTCGGTGTTGTCCACTTGGTTAGACATTTCAAGGAAGCGGTTCCATTG…	MASTRVLASRLASQMAASAKVARPAVRVAQVSKRTIQTGSPLQTLKRTQMTSIVNATTRQAFQKRAYSSGSMAVLTHPRRALSTNPLKTSAPLGAAMAYLGIEGAVPLFHGAQGCTAFGVVHLVRHFKEAVPLQTTAMNEVSTILGGGEQIEEAIDNIRKRANPKFIGIASTALTETRGEDIAGELRAMQARRKDWAGTAVVHAATPDFEGGQQDGWAKAVEAIVAALVPVTAERDPDLRQVTLLVPSYFTTAEIDEAVRMIRAFGLSPIVLPDLSTSLDGHLSDDWSGHSLGGTRLDDIARIPRSAVTLAIGEQMRAAAQMIEDRALVPYRVFQSLTGLKAVDAFVRVLMELSGMQDPPPSIKRDRARMMDAALDAHFFTGGLRVAIGADPDLMFALS…
17	Synechococcus sp. JA-2-3B'a(2-13)	ATGGCCTCCACTCGTGTCCTCGCCTCTCGCCTGGCCTCCCAGATGGCTGCTTCCGCCAAGGTTGCCCGCCCTGCTGTCCGCGTTGCTCAGGTCAGCAAGCGCACCATCCAGACTGGCTCCCCCCTCCAGACCCTCAAGCGCACCCAGATGACCTCCATCGTCAACGCCACCACCCGCCAGGCTTTCCAGAAGCGCGCCTACTCTTCCTATCCATATGATGTTCCAGATTATGCTGGATCCATGCCATTGATTTCTAGAACCAAGGTCGCTGAACTATTGAACGAAACTGCCTGTGAACACAACCACAAGAAGGATGGTAAGGGTAAGAACAAAGTTTGTGCCGAACAAGCTAAGCCAGGTGGTGCTCAAGGCGGTTGTGCTTTCGACGGTGCCTCTATT…	MASTRVLASRLASQMAASAKVARPAVRVAQVSKRTIQTGSPLQTLKRTQMTSIVNATTRQAFQKRAYSSYPYDVPDYAGSMPLISRTKVAELLNETACEHNHKKDGKGKNKVCAEQAKPGGAQGGCAFDGASIALVPIADAAHLVHGPIACSGNSWGTRGSLSSGPQLYRVGFTTDLSENEIIFGGEEKLFQAILDLQAKYQPAAIFVYLTCVTALIGDDVEAVCQRASRQLGIPVIPVNAPGFVGSKNLGNRLAGEALLDYVIGTASPEYTTPRDINLIGEYNIAGELWDVLPLFDELGIRILAKITGDGRYREICTAHRAKLNVLICAKALLNVGRKMQERYGIPYIEASFYGLQEMNHCLRAIAQGLKDPELQERTEALIERETRATEAALAPYRQ…
		ATGGCCTCCACTCGTGTCCTCGCCTCTCGCCTGGCCTCCCAGATGGCTGCTTCCGCCAAGGTTGCCCGCCCTGCTGTCCGCGTTGCTCAGGTCAGCAAGCGCACCATCCAGACTGGCTCCCCCCTCCAGACCCTCAAGCGCACCCAGATGACCTCCATCGTCAACGCCACCACCCGCCAGGCTTTCCAGAAGCGCGCCTACTCCTCTGGATCCATGGCTCAATTGATTCAAGAAAGAAAGCCATTGTCCGTTAACCCATTGAAGTTGTCTGCTCCATTGGGCGCCGCTTTGGCTTTCTTGGGTATAAAAGGTTGTTTGCCTTTGTTCCACGGTAGCCAAGGTTGTACCGCTTTCGCTAAGGCTTTGCTTGTTCGTCACTTCAGAGAAGCCATCCCAATG…	MASTRVLASRLASQMAASAKVARPAVRVAQVSKRTIQTGSPLQTLKRTQMTSIVNATTRQAFQKRAYSSGSMAQLIQERKPLSVNPLKLSAPLGAALAFLGIKGCLPLFHGSQGCTAFAKALLVRHFREAIPMSTTAMSEVDTILGGEENVEAAILTLVEKAQPELIGLLTTGLTETRGDDMPRILRELRRRQPQLQDLPIVLASTPDFKGSLQDGYAIAVNSLVSTLPESPSGSVRPAQVTVLCGPALTPADAQEIKEMAEAFGLEPILVPDPAGSLDGHLGTGFRATPDGGTTLEQLRQLGRSGLTIAVGESMRPAAQILAQRFGTPYRVFPHLTGLKAVDPFLATLADHSQQPVPSRYRRQRSQVQDALLDCHFFFGNQRIALALEADLLWGWVDW…
		DNA sequence	Amino acid sequence	Plasmid name
	SU9 (used for HA-NifE)	ATGGCCTCCACTCGTGTCCTCGCCTCTCGCCTGGCCTCCCAGATGGCTGCTTCCGCCAAGGTTGCCCGCCCTGCTGTCCGCGTTGCTCAGGTCAGCAAGCGCACCATCCAGACTGGCTCCCCCCTCCAGACCCTCAAGCGCACCCAGATGACCTCCATCGTCAACGCCACCACCCGCCAGGCTTTCCAGAAGCGCGCCTACTCTTCC	MASTRVLASRLASQMAASAKVARPAVRVAQVSKRTIQTGSPLQTLKRTQMTSIVNATTRQAFQKRAYSS	pN2KD14
	HA	TATCCATATGATGTTCCAGATTATGCT	YPYDVPDYA	pN2KD14
	SU9 (used for NifN-SS)	ATGGCCTCCACTCGTGTCCTCGCCTCTCGCCTGGCCTCCCAGATGGCTGCTTCCGCCAAGGTTGCCCGCCCTGCTGTCCGCGTTGCTCAGGTCAGCAAGCGCACCATCCAGACTGGCTCCCCCCTCCAGACCCTCAAGCGCACCCAGATGACCTCCATCGTCAACGCCACCACCCGCCAGGCTTTCCAGAAGCGCGCCTACTCCTCT	MASTRVLASRLASQMAASAKVARPAVRVAQVSKRTIQTGSPLQTLKRTQMTSIVNATTRQAFQKRAYSS	pN2KD17
	Strep (SS)	TGGAGTCATCCTCAGTTTGAGAAA	WSHPQFEK	pN2KD17
	SU9 (used for TS-NifEN)	ATGGCCTCCACTCGTGTCCTCGCCTCTCGCCTGGCCTCCCAGATGGCTGCTTCCGCCAAGGTTGCCCGCCCTGCTGTCCGCGTTGCTCAGGTCAGCAAGCGCACCATCCAGACTGGCTCCCCCCTCCAGACCCTCAAGCGCACCCAGATGACCTCCATCGTCAACGCCACCACCCGCCAGGCTTTCCAGAAGCGCGCCTACTCTTCC	MASTRVLASRLASQMAASAKVARPAVRVAQVSKRTIQTGSPLQTLKRTQMTSIVNATTRQAFQKRAYSS	pN2SB103
	TwinStrep (TS)	TGGAGTCATCCTCAGTTTGAGAAAGGTGGAGGTTCAGGTGGTGGAAGCGGTGGATCTGCTTGGTCACATCCACAATTTGAAAAA	WSHPQFEKGGGSGGGSGGSAWSHPQFEK	pN2SB103

## Sheet: Plasmids
	Source of nifEN gene(s)	Plasmid backbone	Construct	Promoter	Plasmid name
1	Anabaena variabilis	pESC-His (pN2KD66)	SU9-TS-NifEN	GAL10	pN2KD104
2	Arcobacter nitrofigilis (strain ATCC 33309 / DSM 7299 / LMG 7604 / NCTC 12251 / CI) (Campylobacter nitrofigilis)	pESC-His (pN2KD64)	SU9-HA-NifE	GAL10	pN2KD79
		pESC-Leu (pN2KD65)	SU9-NifN-SS	GAL10	pN2KD130
3	Azotobacter vinelandii DJ	pESC-His (pN2KD64)	SU9-HA-NifE	GAL10	pN2KD67
		pESC-Leu (pN2KD65)	SU9-NifN-SS	GAL10	pN2KD120
4	Chlorobaculum tepidum (strain ATCC 49652 / DSM 12025 / NBRC 103806 / TLS)	pESC-His (pN2KD64)	SU9-HA-NifE	GAL10	pN2KD81
		pESC-Leu (pN2KD65)	SU9-NifN-SS	GAL10	pN2KD132
5	Fischerella thermalis	pESC-His (pN2KD64)	SU9-HA-NifE	GAL10	pN2KD69
		pESC-Leu (pN2KD65)	SU9-NifN-SS	GAL10	pN2KD122
6	Geobacter metallireducens (strain GS-15 / ATCC 53774 / DSM 7210)	pESC-His (pN2KD66)	SU9-TS-NifEN	GAL10	pN2KD103
7	Hydrogenobacter thermophilus (strain DSM 6534 / IAM 12695 / TK-6)	pESC-His (pN2KD64)	SU9-HA-NifE	GAL10	pN2KD74
		pESC-Leu (pN2KD65)	SU9-NifN-SS	GAL10	pN2KD126
8	Klebsiella oxytoca	pESC-His (pN2KD64)	SU9-HA-NifE	GAL10	pN2KD70
		pESC-Leu (pN2KD65)	SU9-NifN-SS	GAL10	pN2KD123
9	Methanococcus maripaludis (strain C7 / ATCC BAA-1331)	pESC-His (pN2KD64)	SU9-HA-NifE	GAL10	pN2KD78
		pESC-Leu (pN2KD65)	SU9-NifN-SS	GAL10	pN2KD129
10	Methanosarcina acetivorans (strain ATCC 35395 / DSM 2834 / JCM 12185 / C2A)	pESC-His (pN2KD64)	SU9-HA-NifE	GAL10	pN2KD71
		pESC-Leu (pN2KD65)	SU9-NifN-SS	GAL10	pN2KD124
11	Methanosarcina barkeri CM1	pESC-His (pN2KD64)	SU9-HA-NifE	GAL10	pN2KD82
		pESC-Leu (pN2KD65)	SU9-NifN-SS	GAL10	pN2KD133
12	Methanothermobacter marburgensis (strain ATCC BAA-927 / DSM 2133 / JCM 14651 / NBRC 100331 / OCM 82 / Marburg)	pESC-His (pN2KD64)	SU9-HA-NifE	GAL10	pN2KD68
		pESC-Leu (pN2KD65)	SU9-NifN-SS	GAL10	pN2KD121
13	Methanothermobacter thermautotrophicus (strain ATCC 29096 / DSM 1053 / JCM 10044 / NBRC 100330 / Delta H) (Methanobacterium thermoautotrophicum)	pESC-His (pN2KD64)	SU9-HA-NifE	GAL10	pN2KD80
		pESC-Leu (pN2KD65)	SU9-NifN-SS	GAL10	pN2KD131
14	Nostoc sp. (strain PCC 7120 / SAG 25.82 / UTEX 2576)	pESC-His (pN2KD64)	SU9-HA-NifE	GAL10	pN2KD76
		pESC-Leu (pN2KD65)	SU9-NifN-SS	GAL10	pN2KD127
15	Paenibacillus sabinae T27	pESC-His (pN2KD64)	SU9-HA-NifE	GAL10	pN2KD77
		pESC-Leu (pN2KD65)	SU9-NifN-SS	GAL10	pN2KD128
16	Rhodobacter capsulatus (strain ATCC BAA-309 / NBRC 16581 / SB1003)	pESC-His (pN2KD64)	SU9-HA-NifE	GAL10	pN2KD83
		pESC-Leu (pN2KD65)	SU9-NifN-SS	GAL10	pN2KD134
17	Synechococcus sp. JA-2-3B'a(2-13)	pESC-His (pN2KD64)	SU9-HA-NifE	GAL10	pN2KD72
		pESC-Leu (pN2KD65)	SU9-NifN-SS	GAL10	pN2KD125
			HA, hemagglutinin-tag (N-terminal)
			TS, TwinStrep-tag (N-terminal)
			SS, SingleStrep-tag (C-terminal)

## Sheet: Strains
					Expressed proteins
	Source of nifEN gene(s)	S. cerevisiae strain background	Transformed plasmids	Genereated S. cerevisiae strain	NifU	NifS	HA-NifE	NifN-SS	TS-NifEN
1	Anabaena variabilis	SB320Y	pN2KD104	KD38Y	X	X			X
2	Arcobacter nitrofigilis (strain ATCC 33309 / DSM 7299 / LMG 7604 / NCTC 12251 / CI) (Campylobacter nitrofigilis)	SB320Y	pN2KD79	KD13Y	X	X	X
		KD13Y	pN2KD130	KD49Y	X	X	X	X
3	Azotobacter vinelandii DJ	SB320Y	pN2KD67	KD01Y	X	X	X
		KD01Y	pN2KD120	KD39Y	X	X	X	X
4	Chlorobaculum tepidum (strain ATCC 49652 / DSM 12025 / NBRC 103806 / TLS)	SB320Y	pN2KD81	KD15Y	X	X	X
		KD15Y	pN2KD132	KD51Y	X	X	X	X
5	Fischerella thermalis	SB320Y	pN2KD69	KD03Y	X	X	X
		KD03Y	pN2KD122	KD41Y	X	X	X	X
6	Geobacter metallireducens (strain GS-15 / ATCC 53774 / DSM 7210)	SB320Y	pN2KD103	KD37Y	X	X			X
7	Hydrogenobacter thermophilus (strain DSM 6534 / IAM 12695 / TK-6)	SB320Y	pN2KD74	KD08Y	X	X	X
		KD08Y	pN2KD126	KD45Y	X	X	X	X
8	Klebsiella oxytoca	SB320Y	pN2KD70	KD04Y	X	X	X
		KD04Y	pN2KD123	KD42Y	X	X	X	X
9	Methanococcus maripaludis (strain C7 / ATCC BAA-1331)	SB320Y	pN2KD78	KD12Y	X	X	X
		KD12Y	pN2KD129	KD48Y	X	X	X	X
10	Methanosarcina acetivorans (strain ATCC 35395 / DSM 2834 / JCM 12185 / C2A)	SB320Y	pN2KD71	KD05Y	X	X	X
		KD05Y	pN2KD124	KD43Y	X	X	X	X
11	Methanosarcina barkeri CM1	SB320Y	pN2KD82	KD16Y	X	X	X
		KD16Y	pN2KD133	KD52Y	X	X	X	X
12	Methanothermobacter marburgensis (strain ATCC BAA-927 / DSM 2133 / JCM 14651 / NBRC 100331 / OCM 82 / Marburg)	SB320Y	pN2KD68	KD02Y	X	X	X
		KD02Y	pN2KD121	KD40Y	X	X	X	X
13	Methanothermobacter thermautotrophicus (strain ATCC 29096 / DSM 1053 / JCM 10044 / NBRC 100330 / Delta H) (Methanobacterium thermoautotrophicum)	SB320Y	pN2KD80	KD14Y	X	X	X
		KD14Y	pN2KD131	KD50Y	X	X	X	X
14	Nostoc sp. (strain PCC 7120 / SAG 25.82 / UTEX 2576)	SB320Y	pN2KD76	KD10Y	X	X	X
		KD10Y	pN2KD127	KD46Y	X	X	X	X
15	Paenibacillus sabinae T27	SB320Y	pN2KD77	KD11Y	X	X	X
		KD11Y	pN2KD128	KD47Y	X	X	X	X
16	Rhodobacter capsulatus (strain ATCC BAA-309 / NBRC 16581 / SB1003)	SB320Y	pN2KD83	KD17Y	X	X	X
		KD17Y	pN2KD134	KD53Y	X	X	X	X
17	Synechococcus sp. JA-2-3B'a(2-13)	SB320Y	pN2KD72	KD06Y	X	X	X
		KD06Y	pN2KD125	KD44Y	X	X	X	X
				Final strains used in experiments highlighted in bold
