# Supplementary material for: Nitrogenase cofactor biosynthesis using proteins produced in mitochondria of Saccharomyces cerevisiae
Source: mBio. 2023 Dec 21;15(2):e03088-23. doi: 10.1128/mbio.03088-23 (PMC10865832; doi:10.1128/mbio.03088-23)
Supplement: Table S4 — DNA sequences used for heterologous nifEN expression in DJ, sequences of the expressed NifEN proteins, and the resulting A. vinelandii strains. [file mbio.03088-23-s0005.xlsx]

## Sheet: Genetic constructs
Source of nifEN gene(s)	DNA sequence (complete with intergenic sequence and 5´ Strep-tag at nifE)	Expressed protein sequence	Plasmid backbone	Plasmid name
Geobacter metallireducens (strain GS-15 / ATCC 53774 / DSM 7210)	ATGGCTAGCTGGAGCCACCCGCAGTTCGAAAAACATATGGCTAAGCCAGACTACTACGATGTTTCCGAATGTGAAACTCACGAAAAGGGTGCCCCAAAGTTCTGTAAGAAGTCTGAACCAGGTGAAGGTGCTGAAAGATCCTGTGCTTACGATGGTGCTAGAGTTGTTCTAATGCCAATCACTGATGTTATTCACTTGGTTCACGGTCCAATTGCCTGTGCCGGTAACTCTTGGGATAACAGAGGTGCCAGATCTTCTGACTCTCAACTGTACAGAAGAGGTTTCACCACTGAAATGTTGGAAAACGATGTCGTCTTCGGTGGTGAAAAGAAGTTGTACCGAGCTATTTTGGAATTGGCCGAAAGATACGAAGGTCAAGCTAAGGCCATGTTCGTCTAC…	MASWSHPQFEKMAKPDYYDVSECETHEKGAPKFCKKSEPGEGAERSCAYDGARVVLMPITDVIHLVHGPIACAGNSWDNRGARSSDSQLYRRGFTTEMLENDVVFGGEKKLYRAILELAERYEGQAKAMFVYATCVTAMTGDDVEAVCAAAGKKVAIPLIPVNTPGFIGDKNIGNRLAGEVLFKHVIGTAEPPVLGEYPINLIGEYNIAGDLWGMLPLFERLGIQVLSCFSGDATFEELRYAHRAKLNIIICSKSLTNLARKMQKNYGMPYLEESFYGMTDTAKALRDIARELDDAVGGLEKRIMQDRVEKLLEEEEATCRERLAPYRARLEGKRSVLFTGGVKTWSMVNALRELGVEILAAGTQNSTLEDFYRMKALMHQDARIIEDTSSAGLLQVMY…	pDB2617	pDB2630
Hydrogenobacter thermophilus (strain DSM 6534 / IAM 12695 / TK-6)	ATGGCTAGCTGGAGCCACCCGCAGTTCGAAAAACATATGAGAAATTTGGAAGACTTCTTTTTGGAACCAGGTTGTTCTCACAACGGTGAAAAGACTGAAAAGGAAAGAAAGAAGGGTTGCTCAAAACCACAACCAGGTTCTGCCTCTGGCGGTTGTGCTTTCGATGGTGCTCAAATCACTTTGCTACCAATTGCTGATGCTGTCCATATTGTCCACGGTCCAATCGCCTGTGCCGGTAACTCCTGGGACAACAGAGGTACCCGTTCTTCTTCCTCTGACTACTACAGAATGGGTTTCACCACCGATTTGAACGAAATTAACGTTATCTATGGTGGTGAAGAGAAATTACTGGATGCTATTAAGGAAGCCGCTGACAAGTATAAGCCACCAGCTGTTTTC…	MASWSHPQFEKMRNLEDFFLEPGCSHNGEKTEKERKKGCSKPQPGSASGGCAFDGAQITLLPIADAVHIVHGPIACAGNSWDNRGTRSSSSDYYRMGFTTDLNEINVIYGGEEKLLDAIKEAADKYKPPAVFVYQTCVPAMIGDDIVSVCKRASEELGLPVIPVDSPGFAGSKNLGNKLAGDALFRYVIGTREPKYTTPYDINLLGEYNIAGELWQIMPLFQELGIRVLACISGDAKYEDVAAAHRAKVNMVVCSKALLSLARKMEEKYGIPYFEGSFYGIKNTSEALRNFAKLLGSEELIEKTEKLIAKKEEETRQKLKPYIEKLKGKKVLINTGGVKSWSMVSQVQELGMVVVGTSSKKSTKEDKERMFKLLGDDGKLIDDPNPKELVKLCREHKVD…	pDB2617	pDB2628
		MAELRKSNKACSVYPLKLSQPLGAVYFFLGIKGSIPLMHGSQGCAAFAKTFLTRNFSENIPMQTTALSEIATVMGGDDNLHIALKNIIERYNPELIGIVSTGVSETKGDDVEGSIKRFKELYPDYVYKKLIYVSTPDYEGSFHDGYKKAILSTVKTLVRRAYSKKTKRINVLLSYSLTAKDVDTIKEVIESFGLKPIILPNFSSSLDGGSKGFSSITAGGTDVEEIEFMSASAITITVGESTKEAGEYLESKFMIPAFYFESLYGLKNFDRFIRLLMNLSGEEPDEKLKKWRSRLLDAMLDSHFYLTGKKIAIAAEPDTLYGISDFLVREIGMEVSLAVASTYAEYLKQLPFDEIIIGDLEDMLLLKEGKCVDIAIGNTNMRHIAKKLKVPHYRMGIPV…
Synechococcus sp. JA-2-3B'a(2-13)	ATGGCTAGCTGGAGCCACCCGCAGTTCGAAAAACATATGCCATTGATTTCTAGAACCAAGGTCGCTGAACTATTGAACGAAACTGCCTGTGAACACAACCACAAGAAGGATGGTAAGGGTAAGAACAAAGTTTGTGCCGAACAAGCTAAGCCAGGTGGTGCTCAAGGCGGTTGTGCTTTCGACGGTGCCTCTATTGCTTTGGTTCCAATCGCTGATGCTGCTCATTTGGTCCACGGTCCAATCGCTTGTTCTGGTAACTCTTGGGGTACTAGAGGTTCTTTGTCCTCCGGTCCACAATTGTACAGAGTGGGTTTCACTACTGACTTGTCTGAAAACGAAATCATTTTCGGTGGTGAAGAAAAGTTGTTCCAAGCTATCTTGGATTTGCAAGCTAAGTAC…	MASWSHPQFEKMPLISRTKVAELLNETACEHNHKKDGKGKNKVCAEQAKPGGAQGGCAFDGASIALVPIADAAHLVHGPIACSGNSWGTRGSLSSGPQLYRVGFTTDLSENEIIFGGEEKLFQAILDLQAKYQPAAIFVYLTCVTALIGDDVEAVCQRASRQLGIPVIPVNAPGFVGSKNLGNRLAGEALLDYVIGTASPEYTTPRDINLIGEYNIAGELWDVLPLFDELGIRILAKITGDGRYREICTAHRAKLNVLICAKALLNVGRKMQERYGIPYIEASFYGLQEMNHCLRAIAQGLKDPELQERTEALIERETRATEAALAPYRQRLAGKRVVLYTGGVKSWSIISAARDLGMQVTATSTRKSTEEDKARIRELLGQDGILLDKGSPQELLKVV…	pDB2617	pDB2621
		MAEMAQLIQERKPLSVNPLKLSAPLGAALAFLGIKGCLPLFHGSQGCTAFAKALLVRHFREAIPMSTTAMSEVDTILGGEENVEAAILTLVEKAQPELIGLLTTGLTETRGDDMPRILRELRRRQPQLQDLPIVLASTPDFKGSLQDGYAIAVNSLVSTLPESPSGSVRPAQVTVLCGPALTPADAQEIKEMAEAFGLEPILVPDPAGSLDGHLGTGFRATPDGGTTLEQLRQLGRSGLTIAVGESMRPAAQILAQRFGTPYRVFPHLTGLKAVDPFLATLADHSQQPVPSRYRRQRSQVQDALLDCHFFFGNQRIALALEADLLWGWVDWLLDMGCQIQAAISPTPDPHLTTLPIEAVRVGDLGDLEELAPGADLLVGNSHVARLGKRLGIPVHRMGI…

## Sheet: A. vinelandii strains
Source of nifEN gene(s)	A. vinelandii strain background	Plasmid for genomic integration	A. vinelandii strain name
Geobacter metallireducens (strain GS-15 / ATCC 53774 / DSM 7210)	DJ	pDB2630	DJ2965
Hydrogenobacter thermophilus (strain DSM 6534 / IAM 12695 / TK-6)	DJ	pDB2628	DJ2963
Synechococcus sp. JA-2-3B'a(2-13)	DJ	pDB2621	DJ2957
