# Supplementary material for: Nitrogenase cofactor biosynthesis using proteins produced in mitochondria of Saccharomyces cerevisiae
Source: mBio. 2023 Dec 21;15(2):e03088-23. doi: 10.1128/mbio.03088-23 (PMC10865832; doi:10.1128/mbio.03088-23)
Supplement: Table S5 — Fe atoms per NifEN molecule and yield of NifEN protein from A. vinelandii cells. [file mbio.03088-23-s0006.xlsx]

## Sheet: Fe and purification yield Av
NifEN variant	Fe atoms per NifEN protein	Yield (mg NifEN per 100 g cells)
Geobacter metallireducens (strain GS-15 / ATCC 53774 / DSM 7210)	20.72	5.81
Hydrogenobacter thermophilus (strain DSM 6534 / IAM 12695 / TK-6)	27.54	6.7
Synechococcus sp. JA-2-3B'a(2-13)	26.4	20.28
