# Supplementary material for: Nitrogenase cofactor biosynthesis using proteins produced in mitochondria of Saccharomyces cerevisiae
Source: mBio. 2023 Dec 21;15(2):e03088-23. doi: 10.1128/mbio.03088-23 (PMC10865832; doi:10.1128/mbio.03088-23)
Supplement: Table S6 — DNA sequences used for nifEN expression in E. coli and sequences of the expressed NifEN proteins. [file mbio.03088-23-s0007.xlsx]

## Sheet: Genetic constructs
Source of nifEN gene(s)	DNA sequence complete with epitope tags and linkers resulting from cloning	Expressed protein sequence (complete)	Plasmid backbone	Plasmid name	Co-transformed plasmid
Geobacter metallireducens (strain GS-15 / ATCC 53774 / DSM 7210)	ATGGTATCAGCATGGAGTCATCCTCAGTTTGAGAAAGGTGGAGGTTCAGGTGGTGGAAGCGGTGGATCTGCTTGGTCACATCCACAATTTGAAAAAGGATCCATGGCTAAGCCAGACTACTACGATGTTTCCGAATGTGAAACTCACGAAAAGGGTGCCCCAAAGTTCTGTAAGAAGTCTGAACCAGGTGAAGGTGCTGAAAGATCCTGTGCTTACGATGGTGCTAGAGTTGTTCTAATGCCAATCACTGATGTTATTCACTTGGTTCACGGTCCAATTGCCTGTGCCGGTAACTCTTGGGATAACAGAGGTGCCAGATCTTCTGACTCTCAACTGTACAGAAGAGGTTTCACCACTGAAATGTTGGAAAACGATGTCGTCTTCGGTGGTGAAAAGAAG…	MVSAWSHPQFEKGGGSGGGSGGSAWSHPQFEKGSMAKPDYYDVSECETHEKGAPKFCKKSEPGEGAERSCAYDGARVVLMPITDVIHLVHGPIACAGNSWDNRGARSSDSQLYRRGFTTEMLENDVVFGGEKKLYRAILELAERYEGQAKAMFVYATCVTAMTGDDVEAVCAAAGKKVAIPLIPVNTPGFIGDKNIGNRLAGEVLFKHVIGTAEPPVLGEYPINLIGEYNIAGDLWGMLPLFERLGIQVLSCFSGDATFEELRYAHRAKLNIIICSKSLTNLARKMQKNYGMPYLEESFYGMTDTAKALRDIARELDDAVGGLEKRIMQDRVEKLLEEEEATCRERLAPYRARLEGKRSVLFTGGVKTWSMVNALRELGVEILAAGTQNSTLEDFYRMK…	pETDuet-1	pN2KD140	pN2LP30
Hydrogenobacter thermophilus (strain DSM 6534 / IAM 12695 / TK-6)	ATGGTATATCCATATGATGTTCCAGATTATGCTGGATCCATGAGAAATTTGGAAGACTTCTTTTTGGAACCAGGTTGTTCTCACAACGGTGAAAAGACTGAAAAGGAAAGAAAGAAGGGTTGCTCAAAACCACAACCAGGTTCTGCCTCTGGCGGTTGTGCTTTCGATGGTGCTCAAATCACTTTGCTACCAATTGCTGATGCTGTCCATATTGTCCACGGTCCAATCGCCTGTGCCGGTAACTCCTGGGACAACAGAGGTACCCGTTCTTCTTCCTCTGACTACTACAGAATGGGTTTCACCACCGATTTGAACGAAATTAACGTTATCTATGGTGGTGAAGAGAAATTACTGGATGCTATTAAGGAAGCCGCTGACAAGTATAAGCCACCAGCTGTT…	MVYPYDVPDYAGSMRNLEDFFLEPGCSHNGEKTEKERKKGCSKPQPGSASGGCAFDGAQITLLPIADAVHIVHGPIACAGNSWDNRGTRSSSSDYYRMGFTTDLNEINVIYGGEEKLLDAIKEAADKYKPPAVFVYQTCVPAMIGDDIVSVCKRASEELGLPVIPVDSPGFAGSKNLGNKLAGDALFRYVIGTREPKYTTPYDINLLGEYNIAGELWQIMPLFQELGIRVLACISGDAKYEDVAAAHRAKVNMVVCSKALLSLARKMEEKYGIPYFEGSFYGIKNTSEALRNFAKLLGSEELIEKTEKLIAKKEEETRQKLKPYIEKLKGKKVLINTGGVKSWSMVSQVQELGMVVVGTSSKKSTKEDKERMFKLLGDDGKLIDDPNPKELVKLCREHK…	pETDuet-1	pN2KD143	pN2LP30
	ATGGCTGTCTTGAGAAAGTCTAACAAGGCTTGTTCTGTCTACCCATTGAAATTGTCCCAACCATTGGGTGCTGTCTATTTCTTCTTAGGTATCAAGGGTTCTATTCCTTTGATGCACGGTTCTCAAGGTTGTGCTGCTTTTGCTAAGACTTTCTTGACCCGTAATTTTTCAGAAAACATTCCAATGCAAACCACTGCTTTGTCTGAAATTGCCACCGTCATGGGTGGTGATGACAATTTGCACATTGCCCTCAAGAACATCATTGAAAGATACAACCCAGAATTAATCGGTATCGTTTCTACTGGAGTTTCCGAAACCAAGGGTGACGATGTTGAAGGTTCCATCAAGAGATTCAAGGAATTGTACCCAGACTACGTTTACAAGAAATTGATCTACGTT…	MAVLRKSNKACSVYPLKLSQPLGAVYFFLGIKGSIPLMHGSQGCAAFAKTFLTRNFSENIPMQTTALSEIATVMGGDDNLHIALKNIIERYNPELIGIVSTGVSETKGDDVEGSIKRFKELYPDYVYKKLIYVSTPDYEGSFHDGYKKAILSTVKTLVRRAYSKKTKRINVLLSYSLTAKDVDTIKEVIESFGLKPIILPNFSSSLDGGSKGFSSITAGGTDVEEIEFMSASAITITVGESTKEAGEYLESKFMIPAFYFESLYGLKNFDRFIRLLMNLSGEEPDEKLKKWRSRLLDAMLDSHFYLTGKKIAIAAEPDTLYGISDFLVREIGMEVSLAVASTYAEYLKQLPFDEIIIGDLEDMLLLKEGKCVDIAIGNTNMRHIAKKLKVPHYRMGIPV…
Synechococcus sp. JA-2-3B'a(2-13)	ATGGCTGTCTTGAGAAAGTCTAACAAGGCTTGTTCTGTCTACCCATTGAAATTGTCCCAACCATTGGGTGCTGTCTATTTCTTCTTAGGTATCAAGGGTTCTATTCCTTTGATGCACGGTTCTCAAGGTTGTGCTGCTTTTGCTAAGACTTTCTTGACCCGTAATTTTTCAGAAAACATTCCAATGCAAACCACTGCTTTGTCTGAAATTGCCACCGTCATGGGTGGTGATGACAATTTGCACATTGCCCTCAAGAACATCATTGAAAGATACAACCCAGAATTAATCGGTATCGTTTCTACTGGAGTTTCCGAAACCAAGGGTGACGATGTTGAAGGTTCCATCAAGAGATTCAAGGAATTGTACCCAGACTACGTTTACAAGAAATTGATCTACGTT…	MVYPYDVPDYAGSMPLISRTKVAELLNETACEHNHKKDGKGKNKVCAEQAKPGGAQGGCAFDGASIALVPIADAAHLVHGPIACSGNSWGTRGSLSSGPQLYRVGFTTDLSENEIIFGGEEKLFQAILDLQAKYQPAAIFVYLTCVTALIGDDVEAVCQRASRQLGIPVIPVNAPGFVGSKNLGNRLAGEALLDYVIGTASPEYTTPRDINLIGEYNIAGELWDVLPLFDELGIRILAKITGDGRYREICTAHRAKLNVLICAKALLNVGRKMQERYGIPYIEASFYGLQEMNHCLRAIAQGLKDPELQERTEALIERETRATEAALAPYRQRLAGKRVVLYTGGVKSWSIISAARDLGMQVTATSTRKSTEEDKARIRELLGQDGILLDKGSPQELLK…	pETDuet-1	pN2KD142	pN2LP30
	ATGGCTCAATTGATTCAAGAAAGAAAGCCATTGTCCGTTAACCCATTGAAGTTGTCTGCTCCATTGGGCGCCGCTTTGGCTTTCTTGGGTATAAAAGGTTGTTTGCCTTTGTTCCACGGTAGCCAAGGTTGTACCGCTTTCGCTAAGGCTTTGCTTGTTCGTCACTTCAGAGAAGCCATCCCAATGTCCACTACTGCTATGTCTGAAGTTGACACTATTTTGGGTGGTGAAGAGAACGTTGAAGCTGCCATCTTGACTTTAGTTGAAAAGGCTCAACCAGAACTAATTGGTCTCTTAACCACTGGACTAACAGAAACCAGAGGAGATGACATGCCAAGAATCTTGAGAGAATTGAGAAGACGGCAACCTCAATTACAAGATTTGCCAATTGTCTTGGCT…	MAQLIQERKPLSVNPLKLSAPLGAALAFLGIKGCLPLFHGSQGCTAFAKALLVRHFREAIPMSTTAMSEVDTILGGEENVEAAILTLVEKAQPELIGLLTTGLTETRGDDMPRILRELRRRQPQLQDLPIVLASTPDFKGSLQDGYAIAVNSLVSTLPESPSGSVRPAQVTVLCGPALTPADAQEIKEMAEAFGLEPILVPDPAGSLDGHLGTGFRATPDGGTTLEQLRQLGRSGLTIAVGESMRPAAQILAQRFGTPYRVFPHLTGLKAVDPFLATLADHSQQPVPSRYRRQRSQVQDALLDCHFFFGNQRIALALEADLLWGWVDWLLDMGCQIQAAISPTPDPHLTTLPIEAVRVGDLGDLEELAPGADLLVGNSHVARLGKRLGIPVHRMGIPIF…
