# Supplementary material for: Nitrogenase cofactor biosynthesis using proteins produced in mitochondria of Saccharomyces cerevisiae
Source: mBio. 2023 Dec 21;15(2):e03088-23. doi: 10.1128/mbio.03088-23 (PMC10865832; doi:10.1128/mbio.03088-23)
Supplement: Table S7 — Fe atom per purified NifEN protein and yield of NifEN from E. coli cells. [file mbio.03088-23-s0008.xlsx]

## Sheet: Fe and purification yield Ec
NifEN variant	Fe atoms per NifEN protein	Yield (mg NifEN per 100 g cells)
Geobacter metallireducens (strain GS-15 / ATCC 53774 / DSM 7210)	4.69	30.4
Hydrogenobacter thermophilus (strain DSM 6534 / IAM 12695 / TK-6)	2.98	152.3
Synechococcus sp. JA-2-3B'a(2-13)	5.62	60.4
